# Supplementary material for: PIK3R1 as the Hidden Hand in Arrhythmogenic Right Ventricular Cardiomyopathy Inflammation: Weaving Transcriptomic Signatures with Structural Therapeutic Insights
Source: Pharmaceuticals (Basel). 2025 Dec 9;18(12):1873. doi: 10.3390/ph18121873 (PMC12736173; doi:10.3390/ph18121873)
Supplement: Supplementary file 1 [file pharmaceuticals-18-01873-s001.zip]

Archive with 1 entries (1 files):
- pharmaceuticals-3984805-supplementary.xlsx
