# Supplementary material for: PIK3R1 as the Hidden Hand in Arrhythmogenic Right Ventricular Cardiomyopathy Inflammation: Weaving Transcriptomic Signatures with Structural Therapeutic Insights
Source: Pharmaceuticals (Basel). 2025 Dec 9;18(12):1873. doi: 10.3390/ph18121873 (PMC12736173; doi:10.3390/ph18121873)
Supplement: Supplementary file 1 [file pharmaceuticals-18-01873-s001.zip › pharmaceuticals-3984805-supplementary.xlsx]

## Sheet: Supplementary Tables
	Differetially Expressed Genes (DEGs) across ARVC (Right Ventricle), ARVC (Left Ventricle) with reference to Healthy Controls
Supplementary Table 1	DEGs across ARVC (Right Ventricle) with reference to Healthy Controls
Supplementary Table 2	DEGs across ARVC (Left Ventricle) with reference to Healthy Controls
Supplementary Table 3	DEGs across ARVC (Right Ventricle + Left Ventricle) with reference to Healthy Controls

## Sheet: Supplementary Table 1
SYMBOL	GENENAME	logFC	AveExpr	t	P.Value	adj.P.Val	B
NPPB	natriuretic peptide B	3.52344	7.82812	4.62957	0.000154516	0.0100632	1.00789
NPPA	natriuretic peptide A	2.63257	8.34869	5.01928	6.21814e-05	0.00585916	1.87015
NAP1L3	nucleosome assembly protein 1 like 3	2.58897	4.34762	7.02988	7.2308e-07	0.000499057	6.05911
PHLDA1	pleckstrin homology like domain family A member 1	2.48485	6.31374	8.03524	9.46034e-08	0.000228527	7.93438
CYP4B1	cytochrome P450 family 4 subfamily B member 1	2.41936	6.69194	4.31174	0.000326465	0.0152706	0.299751
PHLDA1	pleckstrin homology like domain family A member 1	2.38248	6.01974	6.1434	4.85769e-06	0.00155677	4.27783
OMD	osteomodulin	2.14578	5.55997	7.93772	1.14553e-07	0.000237846	7.75937
OMD	osteomodulin	2.13448	4.71741	9.76092	3.92314e-09	3.85386e-05	10.7928
PIK3R1	phosphoinositide-3-kinase regulatory subunit 1	2.08623	9.15887	6.73872	1.33655e-06	0.000708677	5.48687
TSC22D3	TSC22 domain family member 3	2.0013	8.69992	7.42948	3.16988e-07	0.000352083	6.82329
FKBP5	FKBP prolyl isomerase 5	1.97976	7.01829	4.23613	0.00039021	0.01697	0.131067
CCN2	cellular communication network factor 2	1.94168	7.2086	4.12684	0.000505008	0.01982	-0.112662
LIFR	LIF receptor subunit alpha	1.9282	5.04825	5.61193	1.5948e-05	0.00267276	3.15747
DIRAS3	DIRAS family GTPase 3	1.86468	5.56227	3.61724	0.00167601	0.039181	-1.2424
MAMDC2	MAM domain containing 2	1.83588	6.00576	6.15036	4.78376e-06	0.00155677	4.29225
FRZB	frizzled related protein	1.829	5.25625	7.78058	1.56341e-07	0.000253528	7.47423
DDIT4	DNA damage inducible transcript 4	1.81318	8.13815	6.3268	3.24847e-06	0.00125099	4.65574
ABAT	4-aminobutyrate aminotransferase	1.70922	6.53121	4.76665	0.000112061	0.00845936	1.31221
SCN2B	sodium voltage-gated channel beta subunit 2	1.6694	4.73634	7.28483	4.26198e-07	0.000413809	6.54952
LRRC17	leucine rich repeat containing 17	1.65572	5.47868	4.4657	0.000227133	0.0125171	0.643084
LIFR	LIF receptor subunit alpha	1.6497	8.01824	6.21448	4.1542e-06	0.0014718	4.42485
FKBP5	FKBP prolyl isomerase 5	1.64863	8.88602	3.70516	0.00136375	0.0349588	-1.04883
CYP4B1	cytochrome P450 family 4 subfamily B member 1	1.62043	6.21737	4.98594	6.71897e-05	0.00606745	1.79678
PHLDA1	pleckstrin homology like domain family A member 1	1.60484	5.89044	6.67633	1.52682e-06	0.000777944	5.36259
MTURN	maturin, neural progenitor differentiation regulator homolog	1.57356	5.34957	8.68991	2.70485e-08	0.000108479	9.07132
LTBP2	latent transforming growth factor beta binding protein 2	1.56273	6.38898	4.44147	0.000240469	0.0128749	0.589072
PRELP	proline and arginine rich end leucine rich repeat protein	1.53059	7.37053	6.58741	1.84736e-06	0.000876572	5.18447
RGCC	regulator of cell cycle	1.52775	8.93085	5.07394	5.47757e-05	0.00536095	1.99025
COL6A6	collagen type VI alpha 6 chain	1.52502	4.02876	5.53778	1.88723e-05	0.00290905	2.99841
GABRB1	gamma-aminobutyric acid type A receptor subunit beta1	1.51495	4.34783	4.87207	8.75963e-05	0.00717843	1.54555
TSC22D3	TSC22 domain family member 3	1.51273	6.62151	7.58408	2.31733e-07	0.000305618	7.11229
FNDC1	fibronectin type III domain containing 1	1.50357	4.17403	4.0558	0.00059717	0.0220849	-0.270959
SPOCK1	SPARC (osteonectin), cwcv and kazal like domains proteoglycan 1	1.50226	7.47149	4.20567	0.000419282	0.0177125	0.0631327
HIF3A	hypoxia inducible factor 3 subunit alpha	1.49605	4.35227	3.56836	0.00187913	0.0420659	-1.34965
IGFBP3	insulin like growth factor binding protein 3	1.48856	9.1161	9.57312	5.44814e-09	4.13623e-05	10.503
GRK3	G protein-coupled receptor kinase 3	1.48842	4.99314	4.37598	0.000280584	0.014054	0.443047
FRZB	frizzled related protein	1.47451	5.29105	5.85041	9.31727e-06	0.00215896	3.66465
WNT9A	Wnt family member 9A	1.47329	6.09645	5.45024	2.30396e-05	0.00328262	2.80981
IGFBP3	insulin like growth factor binding protein 3	1.47219	7.04519	10.0585	2.35163e-09	3.85386e-05	11.2419
TMEM71	transmembrane protein 71	1.47192	6.35629	5.53436	1.90198e-05	0.0029171	2.99105
FIBIN	fin bud initiation factor homolog	1.46028	7.09038	5.68759	1.34386e-05	0.00250589	3.31913
SLC2A12	solute carrier family 2 member 12	1.44616	6.42085	6.00925	6.53711e-06	0.00175459	3.99849
CCNG2	cyclin G2	1.43465	6.48972	5.60151	1.63291e-05	0.00269501	3.13516
CPEB4	cytoplasmic polyadenylation element binding protein 4	1.42616	8.26299	6.80922	1.15062e-06	0.000672849	5.62663
SCN7A	sodium voltage-gated channel alpha subunit 7	1.41502	5.11839	4.12128	0.00051168	0.0200094	-0.12506
MIR100HG	mir-100-let-7a-2-mir-125b-1 cluster host gene	1.40932	6.93099	6.76308	1.26904e-06	0.00069345	5.53525
PARM1	prostate androgen-regulated mucin-like protein 1	1.40183	7.40851	3.5564	0.00193241	0.0427619	-1.37585
ECM2	extracellular matrix protein 2	1.38962	6.67416	9.78956	3.7329e-09	3.85386e-05	10.8366
RNF125	ring finger protein 125	1.38188	4.63801	5.80491	1.03183e-05	0.00223364	3.56842
CCNG2	cyclin G2	1.37176	4.4321	6.1738	4.54293e-06	0.00151842	4.3408
CCND2	cyclin D2	1.36495	5.69636	4.69446	0.000132699	0.00940287	1.15208
CPEB4	cytoplasmic polyadenylation element binding protein 4	1.36226	8.08082	5.57573	1.73129e-05	0.00275471	3.0799
HOGA1	4-hydroxy-2-oxoglutarate aldolase 1	1.35806	6.04913	3.71462	0.00133379	0.0344821	-1.02796
SFRP1	secreted frizzled related protein 1	1.35281	7.08259	3.80454	0.00107967	0.0305853	-0.829191
CCNG2	cyclin G2	1.34176	4.49843	5.74187	1.18901e-05	0.00241179	3.43467
PHLDA1	pleckstrin homology like domain family A member 1	1.33721	5.11069	6.19303	4.35472e-06	0.00150641	4.38056
LIFR	LIF receptor subunit alpha	1.32873	5.80724	5.45617	2.27301e-05	0.00326282	2.8226
COL14A1	collagen type XIV alpha 1 chain	1.31668	4.1399	4.19442	0.000430566	0.0179607	0.0380305
RASD1	ras related dexamethasone induced 1	1.30523	7.70649	4.94434	7.40168e-05	0.00640643	1.70512
PWWP3B	PWWP domain containing 3B	1.29549	6.36728	4.84983	9.22614e-05	0.00741782	1.49639
CGNL1	cingulin like 1	1.28895	7.12355	4.01265	0.000661172	0.0233877	-0.367049
ZNF208	zinc finger protein 208	1.28637	3.68409	3.80547	0.0010773	0.0305834	-0.827123
ACE2	angiotensin converting enzyme 2	1.28276	5.0135	3.56275	0.00190394	0.0424247	-1.36194
PRELP	proline and arginine rich end leucine rich repeat protein	1.26377	6.44144	5.22394	3.87249e-05	0.00441631	2.31856
GLT8D2	glycosyltransferase 8 domain containing 2	1.25847	6.29172	4.90032	8.20098e-05	0.00684196	1.60798
PHLDA1	pleckstrin homology like domain family A member 1	1.25496	4.49301	6.24692	3.86874e-06	0.00138919	4.49171
JAK2	Janus kinase 2	1.2512	6.72512	5.79174	1.06282e-05	0.00225929	3.54052
ARHGAP26	Rho GTPase activating protein 26	1.22455	6.12367	6.73512	1.34684e-06	0.000708677	5.47972
AP3M2	adaptor related protein complex 3 subunit mu 2	1.22004	5.71297	7.05698	6.83283e-07	0.00049743	6.11172
LTBP2	latent transforming growth factor beta binding protein 2	1.21705	7.29382	4.2699	0.000360325	0.0161324	0.206412
KLF9	KLF transcription factor 9	1.21454	7.35591	3.65157	0.00154646	0.0373357	-1.1669
RASL11B	RAS like family 11 member B	1.20227	5.07556	4.95843	7.16288e-05	0.00628159	1.73618
FOXO3	forkhead box O3	1.19419	9.01922	6.19455	4.34023e-06	0.00150641	4.38369
SPTBN1	spectrin beta, non-erythrocytic 1	1.18341	6.54005	3.59464	0.00176708	0.0404391	-1.29202
SOCS2	suppressor of cytokine signaling 2	1.18139	5.81012	4.60459	0.000163849	0.0103508	0.952344
PPM1K	protein phosphatase, Mg2+/Mn2+ dependent 1K	1.18119	9.06172	5.71484	1.2637e-05	0.00246385	3.37718
PDE7A	phosphodiesterase 7A	1.17558	7.05798	4.30114	0.000334728	0.0154955	0.276106
AGTR1	angiotensin II receptor type 1	1.17535	4.76961	3.52472	0.00208089	0.0446091	-1.44518
ABAT	4-aminobutyrate aminotransferase	1.1752	6.94248	3.43705	0.0025527	0.049967	-1.63633
PLCXD3	phosphatidylinositol specific phospholipase C X domain containing 3	1.17264	7.09685	4.45527	0.000232782	0.0127273	0.619826
PACRG	parkin coregulated	1.17202	5.36116	4.60545	0.000163519	0.0103508	0.954253
SMAD9	SMAD family member 9	1.16802	5.23013	3.57655	0.00184351	0.0416191	-1.33171
LNX1	ligand of numb-protein X 1	1.15946	5.86912	3.95992	0.00074873	0.0250412	-0.484362
COL8A1	collagen type VIII alpha 1 chain	1.15933	6.1931	4.00887	0.000667096	0.0234894	-0.375466
FOXO3	forkhead box O3	1.15808	7.34399	7.16674	5.43849e-07	0.000473808	6.32361
FOXO3	forkhead box O3	1.15433	8.28612	5.64842	1.46829e-05	0.00259239	3.23552
RAB11FIP1	RAB11 family interacting protein 1	1.1523	5.99752	5.13463	4.75943e-05	0.00497634	2.12333
FNIP2	folliculin interacting protein 2	1.14287	8.46302	4.56373	0.00018036	0.0109074	0.861417
FAXDC2	fatty acid hydroxylase domain containing 2	1.1349	5.97448	5.90764	8.19767e-06	0.00201693	3.78531
KLF9	KLF transcription factor 9	1.12428	7.66798	4.13595	0.00049427	0.0196223	-0.0923589
PDZD2	PDZ domain containing 2	1.11516	3.96635	4.42315	0.00025107	0.0132369	0.548236
ALDH6A1	aldehyde dehydrogenase 6 family member A1	1.11181	6.00767	5.86151	9.08862e-06	0.00212778	3.68807
RHOBTB1	Rho related BTB domain containing 1	1.10844	5.27462	4.47486	0.000222287	0.0124404	0.663502
HDAC9	histone deacetylase 9	1.1051	5.65635	4.76187	0.000113321	0.00854168	1.30162
SHC4	SHC adaptor protein 4	1.09723	3.83544	4.72159	0.000124526	0.00904071	1.2123
A2M-AS1	A2M antisense RNA 1	1.09676	4.5427	3.55728	0.00192848	0.0427207	-1.37394
DHRS3	dehydrogenase/reductase 3	1.09327	7.3148	8.95165	1.66531e-08	8.85012e-05	9.50762
COL14A1	collagen type XIV alpha 1 chain	1.09212	5.68639	3.98692	0.000702544	0.0242629	-0.424311
OGFRL1	opioid growth factor receptor like 1	1.08757	6.88942	5.0242	6.14751e-05	0.00585916	1.88097
ZBTB8A	zinc finger and BTB domain containing 8A	1.08496	6.28099	6.8148	1.13709e-06	0.000672849	5.63765
BCL2	BCL2 apoptosis regulator	1.08482	5.7609	3.9437	0.00077791	0.025745	-0.520412
FAM161A	FAM161 centrosomal protein A	1.08466	3.55863	4.93802	7.51143e-05	0.00646686	1.69117
SCN7A	sodium voltage-gated channel alpha subunit 7	1.08162	8.26523	6.07779	5.61546e-06	0.00165793	4.14151
GLT8D2	glycosyltransferase 8 domain containing 2	1.07786	6.36881	4.74266	0.000118532	0.00874232	1.25903
TMT1A	thiol methyltransferase 1A	1.07293	8.58464	3.49561	0.00222717	0.0463796	-1.50877
RARB	retinoic acid receptor beta	1.07175	5.39395	4.61662	0.000159287	0.0102632	0.979089
DHTKD1	dehydrogenase E1 and transketolase domain containing 1	1.06902	6.35159	5.79439	1.05649e-05	0.00225487	3.54614
USP53	ubiquitin specific peptidase 53	1.0677	7.57861	4.11455	0.000519875	0.0201312	-0.140069
LPP-AS2	LPP antisense RNA 2	1.06559	3.62072	5.87702	8.77837e-06	0.00207341	3.72081
ZNF189	zinc finger protein 189	1.06551	7.82453	3.58007	0.00182839	0.0413657	-1.32399
SLC2A12	solute carrier family 2 member 12	1.06535	4.69119	6.17837	4.49744e-06	0.00151842	4.35026
SOCS2	suppressor of cytokine signaling 2	1.06114	7.57142	5.64594	1.47657e-05	0.00259838	3.23021
OGN	osteoglycin	1.06067	7.50075	3.8984	0.000865574	0.0272997	-0.62106
ABHD18	abhydrolase domain containing 18	1.05939	6.74713	4.39319	0.000269432	0.0137553	0.481427
GADD45G	growth arrest and DNA damage inducible gamma	1.05719	5.33573	3.95705	0.000753809	0.0251636	-0.490738
LINC02941	long intergenic non-protein coding RNA 2941	1.0556	7.77826	3.45384	0.00245486	0.0489719	-1.59981
CHRDL1	chordin like 1	1.05541	4.20804	3.56308	0.00190251	0.0424247	-1.36124
USP53	ubiquitin specific peptidase 53	1.05211	7.1416	4.52646	0.000196877	0.0115229	0.778439
ARHGAP24	Rho GTPase activating protein 24	1.04924	6.38381	5.99343	6.77111e-06	0.00180826	3.96538
HMGB2	high mobility group box 2	1.04286	6.51647	5.22024	3.90573e-05	0.00444452	2.31047
GHR	growth hormone receptor	1.03531	6.03255	4.98897	6.67188e-05	0.00604038	1.80344
ABCG2	ATP binding cassette subfamily G member 2 (Junior blood group)	1.03106	4.1788	4.67972	0.000137367	0.00953706	1.11933
ENPP5	ectonucleotide pyrophosphatase/phosphodiesterase family member 5	1.02927	3.94672	4.48046	0.000219377	0.0122993	0.675978
CPEB4	cytoplasmic polyadenylation element binding protein 4	1.02181	8.0577	4.99274	6.61355e-05	0.00601833	1.81176
SLC19A2	solute carrier family 19 member 2	1.02072	7.25265	3.57373	0.00185571	0.0418058	-1.3379
TIMP3	TIMP metallopeptidase inhibitor 3	1.01997	9.53261	5.44162	2.34977e-05	0.00333003	2.7912
PDE7A	phosphodiesterase 7A	1.01264	7.93239	4.31397	0.00032475	0.015235	0.304733
JAK2	Janus kinase 2	1.0118	4.85773	4.69048	0.000133943	0.00941569	1.14324
ARL6IP1	ADP ribosylation factor like GTPase 6 interacting protein 1	1.01138	7.30921	4.54874	0.000186828	0.0111402	0.828051
DCUN1D2	defective in cullin neddylation 1 domain containing 2	1.00995	7.41837	5.34478	2.93297e-05	0.0037764	2.58152
PLCXD3	phosphatidylinositol specific phospholipase C X domain containing 3	1.00806	8.36033	3.97944	0.000715047	0.0245006	-0.44095
ADAMTS9-AS2	ADAMTS9 antisense RNA 2	1.00634	4.90087	7.63504	2.09142e-07	0.000292491	7.20674
P3H2	prolyl 3-hydroxylase 2	1.00469	3.93025	4.18017	0.00044529	0.0183304	0.00624978
MYH7B	myosin heavy chain 7B	1.00401	5.23064	3.97813	0.000717253	0.0245079	-0.443855
RBM20	RNA binding motif protein 20	1.00272	8.48533	5.85782	9.16399e-06	0.00213601	3.68029
BHLHE40	basic helix-loop-helix family member e40	-1.00017	5.21545	-3.91147	0.000839322	0.0268248	-0.592038
ARL4C	ADP ribosylation factor like GTPase 4C	-1.00351	4.24426	-4.58064	0.000173333	0.010674	0.899051
DAB2	DAB adaptor protein 2	-1.00519	7.50888	-3.52638	0.00207284	0.0445221	-1.44155
MBNL1-AS1	MBNL1 antisense RNA 1	-1.00535	8.07228	-4.94091	7.46114e-05	0.0064474	1.69754
THBD	thrombomodulin	-1.00718	7.1226	-3.8146	0.0010544	0.030317	-0.806904
MMRN2	multimerin 2	-1.00813	6.07539	-5.42101	2.46314e-05	0.00341512	2.74664
HEY2	hes related family bHLH transcription factor with YRPW motif 2	-1.00842	8.32227	-3.70458	0.00136562	0.0349588	-1.05012
SAT1	spermidine/spermine N1-acetyltransferase 1	-1.00989	9.266	-5.66893	1.40174e-05	0.00253804	3.27931
LITAF	lipopolysaccharide induced TNF factor	-1.01572	7.5982	-3.66012	0.00151576	0.0371259	-1.14808
TRIM47	tripartite motif containing 47	-1.01589	5.72439	-5.56427	1.77698e-05	0.00281059	3.05529
PHACTR1	phosphatase and actin regulator 1	-1.01872	6.27852	-3.87443	0.000915862	0.0281116	-0.674266
DAB2	DAB adaptor protein 2	-1.01904	7.48216	-4.33469	0.000309268	0.0148284	0.350947
ANGPT2	angiopoietin 2	-1.01925	4.78724	-3.51196	0.00214379	0.0452493	-1.47306
ABRACL	ABRA C-terminal like	-1.02366	5.09902	-5.02059	6.19921e-05	0.00585916	1.87304
RCAN1	regulator of calcineurin 1	-1.02688	7.88691	-4.228	0.000397762	0.0171103	0.112943
CES2	carboxylesterase 2	-1.02731	8.92712	-6.10708	5.26326e-06	0.00160753	4.20243
NSG1	neuronal vesicle trafficking associated 1	-1.03084	4.39506	-5.27685	3.42829e-05	0.00421182	2.43387
TM4SF18	transmembrane 4 L six family member 18	-1.03132	5.50964	-6.94441	8.64968e-07	0.000574598	5.89246
IFI30	IFI30 lysosomal thiol reductase	-1.03266	7.2594	-6.19656	4.32105e-06	0.00150641	4.38785
IGFBP4	insulin like growth factor binding protein 4	-1.03441	7.84416	-3.8695	0.000926547	0.0283317	-0.685192
P2RY2	purinergic receptor P2Y2	-1.0387	5.28253	-6.71667	1.40084e-06	0.000729865	5.44302
CFI	complement factor I	-1.03986	4.82986	-3.48962	0.00225847	0.0467686	-1.52183
FCGBP	Fc gamma binding protein	-1.04257	4.86652	-4.51669	0.00020145	0.0116621	0.756697
PLAUR	plasminogen activator, urokinase receptor	-1.04301	5.28809	-5.92497	7.8865e-06	0.00199379	3.82177
TM4SF1	transmembrane 4 L six family member 1	-1.05079	9.67034	-6.37351	2.93404e-06	0.00119944	4.75122
LDHA	lactate dehydrogenase A	-1.05095	11.1806	-7.91548	1.19684e-07	0.000237846	7.71924
TEAD4	TEA domain transcription factor 4	-1.05346	3.99664	-4.41432	0.000256345	0.013381	0.528555
IL13RA1	interleukin 13 receptor subunit alpha 1	-1.05658	5.15686	-5.9361	7.69314e-06	0.00198279	3.84515
HES1	hes family bHLH transcription factor 1	-1.06002	6.31591	-3.61233	0.00169539	0.0394483	-1.25318
UGCG	UDP-glucose ceramide glucosyltransferase	-1.0604	7.66108	-3.88855	0.000885889	0.0276451	-0.642919
TM4SF1	transmembrane 4 L six family member 1	-1.06705	8.34609	-4.60713	0.000162874	0.0103379	0.957997
LRRN4CL	LRRN4 C-terminal like	-1.06791	5.72237	-4.41312	0.000257076	0.013381	0.52586
SAT1	spermidine/spermine N1-acetyltransferase 1	-1.07496	7.90863	-5.88646	8.59499e-06	0.00206684	3.74071
CSF2RB	colony stimulating factor 2 receptor subunit beta	-1.0759	3.94816	-3.85157	0.000966525	0.0290222	-0.724976
ANGPTL2	angiopoietin like 2	-1.08326	7.46144	-6.65188	1.60879e-06	0.000806582	5.31374
TIMP1	TIMP metallopeptidase inhibitor 1	-1.08478	9.40457	-4.60135	0.000165102	0.0103714	0.945132
STEAP3	STEAP3 metalloreductase	-1.08619	6.11574	-7.09336	6.33395e-07	0.000485441	6.18215
PLP2	proteolipid protein 2	-1.08723	8.27958	-5.78331	1.08314e-05	0.00228422	3.52265
LPCAT4	lysophosphatidylcholine acyltransferase 4	-1.08929	6.73608	-3.5259	0.00207515	0.0445223	-1.4426
THBD	thrombomodulin	-1.09286	5.96625	-4.66764	0.000141313	0.00969021	1.0925
SLC43A3	solute carrier family 43 member 3	-1.09462	6.67808	-7.57549	2.35781e-07	0.000305618	7.09633
CD44	CD44 molecule (Indian blood group)	-1.09503	7.33175	-4.19024	0.000434835	0.0180843	0.0287044
PTGER4	prostaglandin E receptor 4	-1.09572	6.5404	-4.36396	0.00028865	0.0143365	0.416226
IL18BP	interleukin 18 binding protein	-1.09937	5.06284	-7.44698	3.05896e-07	0.000352083	6.85619
PLSCR1	phospholipid scramblase 1	-1.1015	7.73635	-5.74508	1.18043e-05	0.00240355	3.4415
B3GNT7	UDP-GlcNAc:betaGal beta-1,3-N-acetylglucosaminyltransferase 7	-1.10698	4.10582	-4.57459	0.000175813	0.0107643	0.8856
CREM	cAMP responsive element modulator	-1.10828	7.91793	-3.57114	0.00186696	0.0419349	-1.34356
MOG	myelin oligodendrocyte glycoprotein	-1.10909	3.63608	-4.61353	0.000160444	0.0102855	0.972235
ALOX5	arachidonate 5-lipoxygenase	-1.11881	5.3539	-5.53373	1.9047e-05	0.0029171	2.9897
IKBIP	IKBKB interacting protein	-1.12899	4.74059	-6.79311	1.19061e-06	0.000672849	5.59476
RHOJ	ras homolog family member J	-1.13284	5.83648	-6.35451	3.05803e-06	0.00122192	4.71241
CREM	cAMP responsive element modulator	-1.13323	5.12914	-3.45187	0.00246615	0.0491049	-1.60409
WFDC1	WAP four-disulfide core domain 1	-1.13504	5.17351	-6.19193	4.36525e-06	0.00150641	4.37829
TFPI2	tissue factor pathway inhibitor 2	-1.13815	3.42293	-4.26174	0.00036733	0.0163908	0.188202
STAT3	signal transducer and activator of transcription 3	-1.14135	9.10882	-4.90134	8.18148e-05	0.00683642	1.61023
FZD8	frizzled class receptor 8	-1.14192	4.18346	-3.44287	0.00251833	0.0496384	-1.62367
PLSCR1	phospholipid scramblase 1	-1.1445	6.42521	-7.01906	7.39631e-07	0.000503935	6.03808
OSMR	oncostatin M receptor	-1.14631	5.19104	-4.57019	0.000177639	0.0108262	0.875812
TM4SF1	transmembrane 4 L six family member 1	-1.14915	7.02254	-5.2638	3.53281e-05	0.00422319	2.40545
LOXL2	lysyl oxidase like 2	-1.15169	5.25145	-3.80197	0.00108621	0.0306723	-0.834868
ALDH1A3	aldehyde dehydrogenase 1 family member A3	-1.1579	5.0185	-3.5434	0.00199206	0.0435484	-1.40433
TM4SF18	transmembrane 4 L six family member 18	-1.16714	5.44575	-7.74755	1.6697e-07	0.000253528	7.41383
MOG	myelin oligodendrocyte glycoprotein	-1.17318	3.98811	-4.28975	0.000343846	0.0156592	0.250687
SERPINB1	serpin family B member 1	-1.18005	6.79101	-4.38375	0.000275496	0.0138777	0.460363
CMPK2	cytidine/uridine monophosphate kinase 2	-1.20758	6.39503	-5.75738	1.1482e-05	0.00235599	3.46762
G0S2	G0/G1 switch 2	-1.21995	7.27665	-3.94356	0.000778173	0.025745	-0.52073
GFPT2	glutamine-fructose-6-phosphate transaminase 2	-1.22643	5.44223	-3.92949	0.000804413	0.0261786	-0.551996
CA14	carbonic anhydrase 14	-1.22849	5.59093	-7.26432	4.44574e-07	0.000414499	6.51043
NR4A1	nuclear receptor subfamily 4 group A member 1	-1.22896	7.28595	-4.00731	0.000669554	0.0235206	-0.378936
UNC5B-AS1	UNC5B antisense RNA 1	-1.23144	5.6702	-7.24371	4.63854e-07	0.000425018	6.4711
LYN	LYN proto-oncogene, Src family tyrosine kinase	-1.24284	5.60861	-7.91061	1.20838e-07	0.000237846	7.71045
ANGPT2	angiopoietin 2	-1.2541	4.6333	-3.73382	0.00127497	0.0336263	-0.98557
C1orf105	chromosome 1 open reading frame 105	-1.25969	7.06203	-3.77797	0.0011493	0.0314872	-0.887993
MARCHF11	membrane associated ring-CH-type finger 11	-1.26572	4.57776	-4.75736	0.000114524	0.00858428	1.29162
ATP1B3	ATPase Na+/K+ transporting subunit beta 3	-1.26808	8.2758	-5.5555	1.81273e-05	0.00285017	3.03647
CTSC	cathepsin C	-1.27105	7.33071	-4.40827	0.000260025	0.0134817	0.515062
NR4A2	nuclear receptor subfamily 4 group A member 2	-1.27653	3.97279	-3.55337	0.00194618	0.0429162	-1.3825
IL6	interleukin 6	-1.27672	5.00661	-3.75283	0.00121927	0.0326432	-0.94357
PLAU	plasminogen activator, urokinase	-1.27837	6.62833	-4.69887	0.000131337	0.00933127	1.16185
RAB15	RAB15, member RAS oncogene family	-1.2983	7.01184	-3.87531	0.000913954	0.0280921	-0.672301
UCP2	uncoupling protein 2	-1.30735	6.6873	-7.03458	7.16007e-07	0.000499057	6.06825
RAB15	RAB15, member RAS oncogene family	-1.30806	7.26942	-3.78191	0.00113868	0.0313896	-0.879262
CDCA2	cell division cycle associated 2	-1.3212	5.35518	-5.49508	2.07995e-05	0.00307902	2.90651
CDKN3	cyclin dependent kinase inhibitor 3	-1.32123	4.88685	-4.65699	0.000144888	0.00979209	1.06884
CREM	cAMP responsive element modulator	-1.32398	7.09475	-3.9763	0.000720364	0.0245316	-0.447938
MID1IP1	MID1 interacting protein 1	-1.32434	6.39061	-5.59308	1.66447e-05	0.00269685	3.11708
UGCG	UDP-glucose ceramide glucosyltransferase	-1.33167	7.58308	-4.52787	0.000196223	0.0115061	0.781587
ADAMTS1	ADAM metallopeptidase with thrombospondin type 1 motif 1	-1.34248	7.79472	-5.81244	1.01454e-05	0.00223364	3.58436
SLC22A4	solute carrier family 22 member 4	-1.34254	4.23037	-4.03905	0.000621245	0.0226133	-0.308266
STAT3	signal transducer and activator of transcription 3	-1.34378	9.71941	-6.80705	1.15594e-06	0.000672849	5.62232
CDKN3	cyclin dependent kinase inhibitor 3	-1.34667	4.42789	-4.29509	0.000339543	0.0155692	0.262598
B3GNT7	UDP-GlcNAc:betaGal beta-1,3-N-acetylglucosaminyltransferase 7	-1.34772	4.94516	-5.14373	4.66033e-05	0.00491406	2.14325
KCNIP2	potassium voltage-gated channel interacting protein 2	-1.36163	5.27064	-4.28753	0.000345646	0.0156598	0.245748
OTUD1	OTU deubiquitinase 1	-1.36248	6.5854	-3.47297	0.00234787	0.0477333	-1.55814
AQP3	aquaporin 3 (Gill blood group)	-1.38987	6.97573	-6.15064	4.78075e-06	0.00155677	4.29284
PNP	purine nucleoside phosphorylase	-1.39463	5.61601	-6.1195	5.12076e-06	0.00158483	4.22824
FPR1	formyl peptide receptor 1	-1.39738	6.06549	-5.5782	1.72163e-05	0.00274757	3.08518
SELE	selectin E	-1.39946	3.24297	-3.98581	0.00070438	0.024276	-0.426772
CTSC	cathepsin C	-1.40875	5.87831	-3.75843	0.00120334	0.0324535	-0.931203
TIFA	TRAF interacting protein with forkhead associated domain	-1.40956	5.63852	-3.80946	0.00106724	0.03048	-0.818293
RDH10	retinol dehydrogenase 10	-1.41107	6.39668	-5.09	5.27745e-05	0.00523255	2.0255
ADAMTS1	ADAM metallopeptidase with thrombospondin type 1 motif 1	-1.41177	5.98633	-5.39398	2.62025e-05	0.00356122	2.68817
CXCL2	C-X-C motif chemokine ligand 2	-1.44123	6.45881	-4.46513	0.00022744	0.0125171	0.641804
ABCC5	ATP binding cassette subfamily C member 5	-1.44428	7.46171	-6.79148	1.19474e-06	0.000672849	5.59153
CXCL10	C-X-C motif chemokine ligand 10	-1.44732	4.67592	-4.50996	0.000204664	0.0117206	0.741706
SERPINB1	serpin family B member 1	-1.44942	6.70282	-7.09737	6.28123e-07	0.000485441	6.18991
F13A1	coagulation factor XIII A chain	-1.45201	8.44954	-3.65336	0.00154	0.0372685	-1.16297
LARP6	La ribonucleoprotein 6, translational regulator	-1.45357	6.35872	-4.19661	0.000428347	0.0179104	0.0429129
CYP1B1	cytochrome P450 family 1 subfamily B member 1	-1.47744	7.10654	-3.52157	0.00209626	0.044755	-1.45207
PLAU	plasminogen activator, urokinase	-1.48106	5.27848	-4.42556	0.000249647	0.013175	0.553614
NR4A2	nuclear receptor subfamily 4 group A member 2	-1.52364	4.07959	-3.64826	0.00155851	0.0375285	-1.17419
BDNF	brain derived neurotrophic factor	-1.53355	4.21566	-3.86318	0.000940452	0.0286137	-0.699222
STEAP1	STEAP family member 1	-1.53759	4.36739	-3.5181	0.00211331	0.044942	-1.45966
FCN3	ficolin 3	-1.54086	7.56324	-3.9976	0.000685069	0.0238035	-0.400549
S1PR3	sphingosine-1-phosphate receptor 3	-1.54663	7.94577	-6.93637	8.79707e-07	0.000574977	5.87674
CNN1	calponin 1	-1.55421	8.41571	-4.69727	0.000131829	0.00935369	1.15831
OSMR	oncostatin M receptor	-1.5553	7.68491	-8.35397	5.10653e-08	0.000169613	8.49613
NAMPT	nicotinamide phosphoribosyltransferase	-1.55845	6.43672	-4.66116	0.000143478	0.00976477	1.0781
CORIN	corin, serine peptidase	-1.56973	6.63056	-4.60846	0.000162366	0.0103238	0.960959
CYP1B1	cytochrome P450 family 1 subfamily B member 1	-1.5744	8.1585	-3.53836	0.00201563	0.0438651	-1.41534
ADRB1	adrenoceptor beta 1	-1.58725	8.58608	-7.35127	3.71888e-07	0.000395272	6.67566
LY96	lymphocyte antigen 96	-1.59166	6.12146	-5.55238	1.82564e-05	0.0028617	3.02976
CD209	CD209 molecule	-1.62236	5.6564	-4.38601	0.00027403	0.0138432	0.465413
CCR1	C-C motif chemokine receptor 1	-1.62865	6.07671	-5.83786	9.58298e-06	0.00217418	3.63814
FCER1G	Fc epsilon receptor Ig	-1.64166	7.01567	-8.17744	7.17333e-08	0.000224247	8.18693
BHLHE40	basic helix-loop-helix family member e40	-1.65024	7.52456	-3.83548	0.00100383	0.0296375	-0.760634
FCGR1BP	Fc gamma receptor Ib, pseudogene	-1.65062	4.74508	-7.42786	3.18038e-07	0.000352083	6.82024
BCL3	BCL3 transcription coactivator	-1.6633	6.73869	-6.4345	2.56994e-06	0.00109261	4.87542
CYP1B1	cytochrome P450 family 1 subfamily B member 1	-1.66753	7.5481	-3.66972	0.00148202	0.0366668	-1.12694
TNFAIP6	TNF alpha induced protein 6	-1.69299	4.8954	-4.48164	0.000218767	0.0122898	0.678615
CDCA2	cell division cycle associated 2	-1.76761	6.54268	-6.29026	3.51849e-06	0.00131681	4.5808
C11orf96	chromosome 11 open reading frame 96	-1.78769	8.4415	-5.51751	1.97637e-05	0.00300091	2.95479
NR4A2	nuclear receptor subfamily 4 group A member 2	-1.81245	3.81357	-3.91142	0.000839412	0.0268248	-0.592138
FAM43A	family with sequence similarity 43 member A	-1.84175	7.19371	-3.55844	0.00192323	0.0426578	-1.37138
ADAMTS9	ADAM metallopeptidase with thrombospondin type 1 motif 9	-1.84488	6.95258	-4.64333	0.000149607	0.00987666	1.03848
RRAD	RRAD, Ras related glycolysis inhibitor and calcium channel regulator	-1.85968	9.31509	-4.22775	0.000398	0.0171103	0.112378
FCER1G	Fc epsilon receptor Ig	-1.89249	5.59886	-7.75113	1.65785e-07	0.000253528	7.42037
SLCO5A1	solute carrier organic anion transporter family member 5A1	-1.94296	5.3787	-8.87931	1.90256e-08	9.19177e-05	9.38806
S100A8	S100 calcium binding protein A8	-1.96331	7.64226	-3.64558	0.00156832	0.0376607	-1.18008
RRAD	RRAD, Ras related glycolysis inhibitor and calcium channel regulator	-1.97026	8.31587	-4.41874	0.000253692	0.013296	0.538402
CTSC	cathepsin C	-1.97438	5.10893	-5.16432	4.44377e-05	0.00479026	2.1883
LDLR	low density lipoprotein receptor	-2.00756	6.10781	-5.80476	1.03219e-05	0.00223364	3.56809
CLIC6	chloride intracellular channel 6	-2.04313	5.43862	-3.98882	0.000699404	0.0241829	-0.420085
TNFRSF11B	TNF receptor superfamily member 11b	-2.07091	5.0414	-3.49735	0.00221815	0.0462643	-1.50497
TOGARAM2	TOG array regulator of axonemal microtubules 2	-2.11932	6.64096	-8.54005	3.58488e-08	0.00012701	8.81685
NR4A3	nuclear receptor subfamily 4 group A member 3	-2.24499	5.90053	-3.60139	0.0017394	0.0400689	-1.27722
SERPINA3	serpin family A member 3	-2.25875	7.91699	-6.12576	5.05045e-06	0.00157883	4.24124
NR4A3	nuclear receptor subfamily 4 group A member 3	-2.39388	7.45796	-3.84832	0.000973953	0.0291759	-0.732185
TNFRSF11B	TNF receptor superfamily member 11b	-2.41709	5.88927	-3.60252	0.00173481	0.0400009	-1.27474
CCL11	C-C motif chemokine ligand 11	-2.41952	6.02299	-9.70146	4.35104e-09	3.85386e-05	10.7016
ABRA	actin binding Rho activating protein	-2.44188	6.59726	-6.3444	3.12616e-06	0.00123064	4.69174
ABRA	actin binding Rho activating protein	-2.53293	8.39579	-7.31348	4.01839e-07	0.00040293	6.604
SLCO5A1	solute carrier organic anion transporter family member 5A1	-2.65223	6.70787	-10.607	9.40145e-10	3.85386e-05	12.038
CD14	CD14 molecule	-2.667	7.51022	-10.3052	1.55044e-09	3.85386e-05	11.6049
HOPX	HOP homeobox	-2.74339	7.19451	-3.80877	0.00106898	0.03048	-0.819823
SOCS3	suppressor of cytokine signaling 3	-3.07008	5.0211	-5.73116	1.21805e-05	0.00242442	3.4119
ETNPPL	ethanolamine-phosphate phospho-lyase	-3.12989	6.46533	-5.97103	7.11712e-06	0.00187244	3.91845
RARRES1	retinoic acid receptor responder 1	-3.4106	6.21322	-4.21128	0.000413767	0.0175356	0.0756478
C4orf54	chromosome 4 open reading frame 54	-3.42629	5.39698	-3.72931	0.00128854	0.0338164	-0.995521
PLA2G2A	phospholipase A2 group IIA	-3.47721	8.50612	-5.2638	3.53278e-05	0.00422319	2.40546
RARRES1	retinoic acid receptor responder 1	-4.03379	6.39425	-4.90181	8.1726e-05	0.00683642	1.61126
CCL2	C-C motif chemokine ligand 2	-4.18037	8.15823	-9.12478	1.21402e-08	8.06474e-05	9.79061

## Sheet: Supplementary Table 2
SYMBOL	GENENAME	logFC	AveExpr	t	P.Value	adj.P.Val	B
BANCR	BRAF-activated non-protein coding RNA	2.63952	6.43154	3.48778	0.00228407	0.0494036	-1.52128
CYP4B1	cytochrome P450 family 4 subfamily B member 1	2.39445	6.71894	4.22596	0.000404315	0.0181631	0.10622
NAP1L3	nucleosome assembly protein 1 like 3	2.26617	4.38703	6.38715	2.93198e-06	0.00123304	4.75004
PIK3R1	phosphoinositide-3-kinase regulatory subunit 1	2.00022	8.07861	6.65522	1.64821e-06	0.000958751	5.28759
FKBP5	FKBP prolyl isomerase 5	1.85275	6.93171	4.0116	0.000669526	0.0245727	-0.369421
IRF6	interferon regulatory factor 6	1.82924	5.17978	4.72931	0.000124159	0.00939036	1.22184
TSC22D3	TSC22 domain family member 3	1.79936	8.64759	6.66846	1.60237e-06	0.000958751	5.31386
LTBP2	latent transforming growth factor beta binding protein 2	1.77651	6.41022	4.70835	0.000130387	0.00965079	1.17557
OMD	osteomodulin	1.7725	5.42565	5.10347	5.20835e-05	0.0059219	2.04307
APOA1	apolipoprotein A1	1.74781	6.7889	4.25207	0.000380219	0.0176629	0.164221
SCN2B	sodium voltage-gated channel beta subunit 2	1.73273	4.68053	7.66316	2.05839e-07	0.000312545	7.21083
OMD	osteomodulin	1.73031	4.66638	5.26833	3.56453e-05	0.00479578	2.4013
ACE2	angiotensin converting enzyme 2	1.64955	5.0393	3.93753	0.000796939	0.0270513	-0.533473
DDIT4	DNA damage inducible transcript 4	1.6352	8.08515	5.42291	2.50359e-05	0.0041065	2.73479
CYP4B1	cytochrome P450 family 4 subfamily B member 1	1.61127	6.08845	5.06525	5.68898e-05	0.00627292	1.95966
EDNRA	endothelin receptor type A	1.56737	5.0917	5.66347	1.45168e-05	0.00296724	3.24856
ABAT	4-aminobutyrate aminotransferase	1.55412	6.50761	4.49883	0.000212935	0.0125041	0.711889
ADM	adrenomedullin	1.53088	6.43417	3.76683	0.00118995	0.034804	-0.910414
RGCC	regulator of cell cycle	1.52673	8.96457	4.94696	7.48134e-05	0.00722888	1.70078
CPEB4	cytoplasmic polyadenylation element binding protein 4	1.49454	8.211	7.26583	4.59842e-07	0.000458395	6.47149
FNDC1	fibronectin type III domain containing 1	1.4907	4.13694	3.52525	0.00209332	0.0469596	-1.43977
HOGA1	4-hydroxy-2-oxoglutarate aldolase 1	1.47992	6.05963	4.04097	0.000624833	0.0233846	-0.304325
SLC2A12	solute carrier family 2 member 12	1.47471	6.4442	6.5996	1.85599e-06	0.000994015	5.17694
ZNF208	zinc finger protein 208	1.47431	3.91453	3.92726	0.000816424	0.0274034	-0.556208
PRELP	proline and arginine rich end leucine rich repeat protein	1.4734	7.40804	4.80826	0.000103282	0.00856292	1.39591
APOA1	apolipoprotein A1	1.47122	7.36879	4.21766	0.000412286	0.0183542	0.0877929
LTBP2	latent transforming growth factor beta binding protein 2	1.45571	7.41962	4.21854	0.000411431	0.0183542	0.089754
MAMDC2	MAM domain containing 2	1.43586	5.93209	4.98349	6.87378e-05	0.00694487	1.78085
TSC22D3	TSC22 domain family member 3	1.43013	6.49845	6.94577	8.92299e-07	0.000649594	5.85807
TNNT1	troponin T1, slow skeletal type	1.42101	7.27671	7.14277	5.92375e-07	0.000506143	6.23751
PWWP3B	PWWP domain containing 3B	1.41617	6.49969	4.99831	6.64186e-05	0.00680944	1.81329
WNT9A	Wnt family member 9A	1.40799	6.04842	5.82273	1.01547e-05	0.00258339	3.58494
ACE2	angiotensin converting enzyme 2	1.40498	6.28836	4.27008	0.000364453	0.0171859	0.204202
FRZB	frizzled related protein	1.39135	5.101	4.2792	0.000356714	0.017002	0.224467
EDNRA	endothelin receptor type A	1.38609	6.95691	5.13937	4.79454e-05	0.00562475	2.12129
FIBIN	fin bud initiation factor homolog	1.38065	7.03094	4.58191	0.000175255	0.0111676	0.895966
GPR27	G protein-coupled receptor 27	1.37456	4.82911	4.87564	8.82923e-05	0.00790824	1.54417
LIFR	LIF receptor subunit alpha	1.36687	4.86437	4.23853	0.000392529	0.0179833	0.134143
MYH7B	myosin heavy chain 7B	1.36466	5.52862	4.78208	0.000109778	0.00881277	1.33824
CHN2	chimerin 2	1.34434	6.26592	5.0558	5.81463e-05	0.00631706	1.93901
DOK5	docking protein 5	1.34198	6.76922	3.65989	0.00152871	0.0396797	-1.14547
JAK2	Janus kinase 2	1.33835	6.75633	4.2562	0.000376545	0.017567	0.173387
CPEB4	cytoplasmic polyadenylation element binding protein 4	1.32782	8.0357	5.48044	2.19641e-05	0.00382708	2.85827
TMEM71	transmembrane protein 71	1.32374	6.28084	4.9783	6.95705e-05	0.00695583	1.76946
EDNRA	endothelin receptor type A	1.31958	5.76336	5.62768	1.57366e-05	0.00312055	3.17256
MIR100HG	mir-100-let-7a-2-mir-125b-1 cluster host gene	1.31908	6.87638	5.60195	1.66779e-05	0.00323478	3.11783
SCN7A	sodium voltage-gated channel alpha subunit 7	1.31582	4.93423	3.8701	0.000933794	0.0300569	-0.682586
RASD1	ras related dexamethasone induced 1	1.31475	7.67989	4.97056	7.08297e-05	0.00703584	1.75251
PHLDA1	pleckstrin homology like domain family A member 1	1.31176	5.8871	3.51235	0.00215713	0.0477462	-1.46784
PDE7A	phosphodiesterase 7A	1.29695	7.16421	4.83913	9.61184e-05	0.0082602	1.46388
JAK2	Janus kinase 2	1.29579	5.00185	4.58515	0.000173933	0.0111446	0.903128
LIFR	LIF receptor subunit alpha	1.28706	7.83868	5.09416	5.32151e-05	0.00597772	2.02276
COL8A1	collagen type VIII alpha 1 chain	1.28191	6.20979	3.65475	0.00154717	0.0398313	-1.15673
CCNG2	cyclin G2	1.25285	4.42604	5.16947	4.47344e-05	0.00537221	2.18678
RASL11B	RAS like family 11 member B	1.24857	5.20701	5.7153	1.29189e-05	0.00283928	3.35838
INPP4B	inositol polyphosphate-4-phosphatase type II B	1.24471	6.84485	5.77263	1.13594e-05	0.00273017	3.47947
GABRB1	gamma-aminobutyric acid type A receptor subunit beta1	1.24346	4.00769	4.36362	0.0002925	0.0151359	0.411904
RAB11FIP1	RAB11 family interacting protein 1	1.2352	5.47041	4.38608	0.000277466	0.0147752	0.461751
SPTBN1	spectrin beta, non-erythrocytic 1	1.23111	6.6041	3.7394	0.00126899	0.0359816	-0.970795
CCNG2	cyclin G2	1.22972	6.3291	5.16932	4.47503e-05	0.00537221	2.18645
CFAP61	cilia and flagella associated protein 61	1.19852	5.04422	5.26198	3.61681e-05	0.00482944	2.38755
CCND2	cyclin D2	1.19826	5.63851	4.2933	0.000345085	0.0165908	0.255762
MTURN	maturin, neural progenitor differentiation regulator homolog	1.18701	5.29233	7.33399	4.00006e-07	0.000442873	6.60008
FNIP2	folliculin interacting protein 2	1.185	8.44055	4.52378	0.000200832	0.0121246	0.767198
LIFR	LIF receptor subunit alpha	1.18216	5.73833	5.64955	1.49794e-05	0.0030154	3.21902
CCNG2	cyclin G2	1.17651	4.45302	5.11888	5.02644e-05	0.00578193	2.07666
ECM2	extracellular matrix protein 2	1.17483	6.74473	6.08397	5.68669e-06	0.00184661	4.12962
MTMR4	myotubularin related protein 4	1.16453	5.88429	5.34343	3.00144e-05	0.0043948	2.56363
KLF9	KLF transcription factor 9	1.16075	7.40911	3.51445	0.00214664	0.047633	-1.46329
HMGB2	high mobility group box 2	1.16063	6.76759	5.73812	1.22735e-05	0.00283928	3.40663
GADD45G	growth arrest and DNA damage inducible gamma	1.15931	5.26734	4.62103	0.000159917	0.010717	0.982555
RAB11FIP1	RAB11 family interacting protein 1	1.15885	5.88248	6.13915	5.03647e-06	0.00175803	4.2435
AP3M2	adaptor related protein complex 3 subunit mu 2	1.15112	5.66558	6.22211	4.19903e-06	0.00158265	4.41392
CDKL5	cyclin dependent kinase like 5	1.14694	4.51486	7.13775	5.98555e-07	0.000506143	6.22791
PFKFB2	6-phosphofructo-2-kinase/fructose-2,6-biphosphatase 2	1.14396	5.67764	4.69163	0.000135581	0.00976866	1.13863
C5orf46	chromosome 5 open reading frame 46	1.14337	5.7883	3.62363	0.00166396	0.041554	-1.22492
CENPA	centromere protein A	1.12308	3.48661	3.66833	0.00149879	0.0392373	-1.12694
MAP2	microtubule associated protein 2	1.12296	4.73121	4.64128	0.000152518	0.0103793	1.02734
NPR3	natriuretic peptide receptor 3	1.12053	7.12772	3.86995	0.000934138	0.0300569	-0.682933
XK	X-linked Kx blood group antigen, Kell and VPS13A binding protein	1.11692	6.14288	3.72453	0.001314	0.0365436	-1.00351
EXOG	exo/endonuclease G	1.11257	6.62681	4.64014	0.000152924	0.0103793	1.02483
ARHGAP26	Rho GTPase activating protein 26	1.10866	6.01871	5.89216	8.69763e-06	0.0023583	3.73058
PRSS23	serine protease 23	1.09227	4.99508	4.1072	0.000534662	0.0215258	-0.15741
CRIM1-DT	CRIM1 divergent transcript	1.0897	5.46933	4.05026	0.000611321	0.0230739	-0.283722
SLC25A30	solute carrier family 25 member 30	1.08626	8.41714	4.69717	0.000133838	0.0097391	1.15087
PDZD2	PDZ domain containing 2	1.08242	3.94314	4.49226	0.000216244	0.0126332	0.697314
PCNX4	pecanex 4	1.08162	4.63878	7.86894	1.36884e-07	0.0002379	7.58405
ABCG2	ATP binding cassette subfamily G member 2 (Junior blood group)	1.08125	4.18107	4.54483	0.000191162	0.011882	0.81384
RNF125	ring finger protein 125	1.08077	4.39397	4.09819	0.000546121	0.0216914	-0.177407
SOCS2	suppressor of cytokine signaling 2	1.07018	5.68221	4.29325	0.000345125	0.0165908	0.255652
RBM20	RNA binding motif protein 20	1.06572	8.51407	6.22898	4.13649e-06	0.00157079	4.42798
PRELP	proline and arginine rich end leucine rich repeat protein	1.06354	6.47446	4.24462	0.000386944	0.0178815	0.147672
PPP1R3B	protein phosphatase 1 regulatory subunit 3B	1.05636	5.72377	5.10063	5.24264e-05	0.00592797	2.03687
IGFBP3	insulin like growth factor binding protein 3	1.04837	7.0274	6.31755	3.41009e-06	0.00134241	4.60876
SLC19A2	solute carrier family 19 member 2	1.04612	7.26835	3.55086	0.00197204	0.0455462	-1.38395
DHTKD1	dehydrogenase E1 and transketolase domain containing 1	1.04058	6.40406	5.09334	5.33162e-05	0.00597772	2.02097
ALDH6A1	aldehyde dehydrogenase 6 family member A1	1.03732	5.93065	5.33055	3.09116e-05	0.00443895	2.53583
FBXO32	F-box protein 32	1.03486	4.29681	5.65367	1.48407e-05	0.0030145	3.22778
PLCE1	phospholipase C epsilon 1	1.03249	5.34829	3.78638	0.00113662	0.0338021	-0.867343
CPEB4	cytoplasmic polyadenylation element binding protein 4	1.03169	8.06273	5.23436	3.85345e-05	0.00494583	2.3277
TXNL1	thioredoxin like 1	1.03076	4.87539	5.81468	1.0339e-05	0.0025966	3.56802
ZNF189	zinc finger protein 189	1.02942	7.79471	3.50002	0.00221997	0.0486838	-1.49468
DIPK1C	divergent protein kinase domain 1C	1.02611	5.37573	5.24134	3.79225e-05	0.0049155	2.34282
PACRG	parkin coregulated	1.02573	5.20974	5.23979	3.80577e-05	0.00492101	2.33946
FOXO3	forkhead box O3	1.02556	8.99731	5.45561	2.32397e-05	0.00396359	2.80502
FOXO3	forkhead box O3	1.02408	8.24486	5.09384	5.32548e-05	0.00597772	2.02205
TBC1D8	TBC1 domain family member 8	1.02406	7.83445	7.29404	4.34031e-07	0.000452278	6.52479
PFKFB2	6-phosphofructo-2-kinase/fructose-2,6-biphosphatase 2	1.02239	6.2686	3.86281	0.000949918	0.0303745	-0.698687
JAM3	junctional adhesion molecule 3	1.02209	4.53399	4.74415	0.000119933	0.0092229	1.25458
GLT8D2	glycosyltransferase 8 domain containing 2	1.02187	6.19798	3.80079	0.00109882	0.0330855	-0.835571
SYNE2	spectrin repeat containing nuclear envelope protein 2	1.02125	7.97924	3.90152	0.000867336	0.0286889	-0.613134
MTMR4	myotubularin related protein 4	1.02011	5.57761	5.70188	1.33144e-05	0.00283928	3.32999
CYP2J2	cytochrome P450 family 2 subfamily J member 2	1.01894	9.091	5.31089	3.2334e-05	0.0045674	2.49336
TAF9B	TATA-box binding protein associated factor 9b	1.01865	5.47836	4.53309	0.000196496	0.0120312	0.787829
PPM1K	protein phosphatase, Mg2+/Mn2+ dependent 1K	1.01522	9.04942	4.57884	0.00017652	0.0112291	0.889172
SLC25A30	solute carrier family 25 member 30	1.01475	4.82426	4.75591	0.000116688	0.00910894	1.28052
USP53	ubiquitin specific peptidase 53	1.01239	7.58555	3.92769	0.000815594	0.0274034	-0.555251
RSRP1	arginine and serine rich protein 1	1.00678	5.59125	5.36168	2.87885e-05	0.00430623	2.60299
PDE7A	phosphodiesterase 7A	1.00608	7.9925	4.35532	0.00029826	0.0153238	0.393483
TRUB1	TruB pseudouridine synthase family member 1	1.00018	6.99462	4.61877	0.000160768	0.010747	0.977536
TNFSF10	TNF superfamily member 10	-1.0027	4.89405	-4.13938	0.000495668	0.0204718	-0.0859913
IFI16	interferon gamma inducible protein 16	-1.0028	7.81182	-5.16689	4.50012e-05	0.00537521	2.18117
CDKN3	cyclin dependent kinase inhibitor 3	-1.00284	5.10305	-3.7403	0.00126632	0.0359816	-0.968819
C1R	complement C1r	-1.00524	8.04201	-3.57416	0.00186773	0.0440954	-1.3331
IKBIP	IKBKB interacting protein	-1.00703	4.64354	-6.34863	3.18734e-06	0.00127711	4.67195
LYN	LYN proto-oncogene, Src family tyrosine kinase	-1.00793	4.88936	-5.78901	1.09502e-05	0.00268174	3.51399
SLC5A3	solute carrier family 5 member 3	-1.01308	6.62021	-4.91937	7.97613e-05	0.00748911	1.64024
WFDC1	WAP four-disulfide core domain 1	-1.0213	5.33529	-6.5483	2.07158e-06	0.00105539	5.07445
MARCKSL1	MARCKS like 1	-1.02196	7.01198	-3.93592	0.00079996	0.0270957	-0.537034
SLC43A3	solute carrier family 43 member 3	-1.02238	6.6966	-6.80608	1.19684e-06	0.000805127	5.58538
C5AR1	complement C5a receptor 1	-1.0257	5.16778	-5.37144	2.81538e-05	0.00430414	2.62403
SAT1	spermidine/spermine N1-acetyltransferase 1	-1.02608	9.31945	-5.28507	3.43032e-05	0.00469947	2.43754
STEAP4	STEAP4 metalloreductase	-1.02662	8.50919	-3.76588	0.00119261	0.0348242	-0.912509
ETS2	ETS proto-oncogene 2, transcription factor	-1.03411	6.06601	-3.63074	0.00163654	0.0411606	-1.20935
TNFRSF19	TNF receptor superfamily member 19	-1.03429	6.82319	-4.54865	0.000189459	0.0117899	0.822302
CFI	complement factor I	-1.03477	4.83327	-3.51162	0.00216084	0.0478085	-1.46945
FCGBP	Fc gamma binding protein	-1.03523	4.87042	-4.42622	0.0002525	0.0139635	0.550834
PELI1	pellino E3 ubiquitin protein ligase 1	-1.0354	5.24296	-3.76239	0.00120241	0.0349325	-0.920197
STXBP6	syntaxin binding protein 6	-1.03583	5.99713	-3.64788	0.00157224	0.0401541	-1.17179
MTHFD1L	methylenetetrahydrofolate dehydrogenase (NADP+ dependent) 1 like	-1.03654	3.71287	-4.00886	0.000673858	0.0246806	-0.375496
CFI	complement factor I	-1.03732	6.7971	-4.52104	0.000202128	0.0121652	0.761119
LITAF	lipopolysaccharide induced TNF factor	-1.03853	7.57201	-3.74651	0.00124801	0.0357351	-0.955144
LITAF	lipopolysaccharide induced TNF factor	-1.04506	7.9307	-3.68554	0.00143962	0.0383303	-1.08917
MARCHF11	membrane associated ring-CH-type finger 11	-1.04618	4.67848	-3.83247	0.00102009	0.0316472	-0.765698
BHLHE40	basic helix-loop-helix family member e40	-1.04788	5.2055	-4.05119	0.000609987	0.0230739	-0.281664
NAMPT	nicotinamide phosphoribosyltransferase	-1.04831	9.45812	-4.18261	0.000447728	0.0192977	0.00997007
PDE4B	phosphodiesterase 4B	-1.05141	4.54811	-4.42886	0.000250937	0.013923	0.556701
SLC2A13	solute carrier family 2 member 13	-1.05243	6.90054	-3.83722	0.00100877	0.0314811	-0.755206
SEMA4B	semaphorin 4B	-1.05435	6.29397	-7.24185	4.83029e-07	0.000458395	6.42608
CEACAM1	CEA cell adhesion molecule 1	-1.06461	4.46507	-6.08026	5.73331e-06	0.00184661	4.12196
GIMAP8	GTPase, IMAP family member 8	-1.06526	6.92199	-6.60713	1.82636e-06	0.000994015	5.19194
TM4SF1	transmembrane 4 L six family member 1	-1.06848	9.62606	-7.07843	6.76791e-07	0.00054091	6.11424
CLIC2	chloride intracellular channel 2	-1.06913	6.15773	-5.39382	2.6752e-05	0.00418367	2.67223
CREB3L1	cAMP responsive element binding protein 3 like 1	-1.07149	8.12291	-10.0179	2.68019e-09	5.38401e-05	11.0965
UCP2	uncoupling protein 2	-1.07385	6.71433	-5.51895	2.01254e-05	0.00361332	2.94071
DAB2	DAB adaptor protein 2	-1.07548	7.36452	-4.10202	0.000541222	0.0216261	-0.168909
SERPINB1	serpin family B member 1	-1.08067	6.78076	-4.46125	0.000232562	0.0132468	0.628559
TM4SF1	transmembrane 4 L six family member 1	-1.08131	8.38577	-4.95709	7.3076e-05	0.00716522	1.723
IL13RA1	interleukin 13 receptor subunit alpha 1	-1.08531	5.11374	-5.05291	5.8536e-05	0.00632284	1.9327
CDKN3	cyclin dependent kinase inhibitor 3	-1.08864	4.5414	-3.50267	0.00220634	0.0485117	-1.48892
SAT1	spermidine/spermine N1-acetyltransferase 1	-1.0888	7.99981	-5.29338	3.36563e-05	0.00468228	2.45552
MRGPRF	MAS related GPR family member F	-1.0891	5.00084	-5.43412	2.44045e-05	0.00405298	2.75889
IRAG1	inositol 1,4,5-triphosphate receptor associated 1	-1.08931	4.86137	-4.19093	0.000439049	0.0190497	0.0284399
UGCG	UDP-glucose ceramide glucosyltransferase	-1.09718	7.64036	-4.08863	0.000558545	0.0218968	-0.198615
IFI16	interferon gamma inducible protein 16	-1.09759	7.78163	-5.53994	1.91904e-05	0.00354115	2.98556
SERPINA1	serpin family A member 1	-1.10055	4.26414	-4.50276	0.000210982	0.012463	0.720598
SAT1	spermidine/spermine N1-acetyltransferase 1	-1.10176	9.14323	-5.85282	9.49478e-06	0.00248567	3.64813
TFPI2	tissue factor pathway inhibitor 2	-1.10481	3.38915	-4.35209	0.000300538	0.0154019	0.386295
ETS2	ETS proto-oncogene 2, transcription factor	-1.10481	7.38096	-4.76452	0.000114368	0.00900437	1.29951
ANGPT2	angiopoietin 2	-1.1049	4.81542	-3.53909	0.00202687	0.0462838	-1.4096
GRB14	growth factor receptor bound protein 14	-1.10644	6.09186	-3.77133	0.00117747	0.0346384	-0.900514
PCDH17	protocadherin 17	-1.10837	5.02108	-3.90821	0.000853816	0.0283595	-0.598352
LDHA	lactate dehydrogenase A	-1.10914	11.2066	-7.91012	1.26239e-07	0.0002379	7.65794
APLNR	apelin receptor	-1.12363	6.85879	-6.50156	2.29037e-06	0.00109312	4.98076
CMPK2	cytidine/uridine monophosphate kinase 2	-1.12685	6.44365	-5.49645	2.11798e-05	0.00374733	2.89256
DAB2	DAB adaptor protein 2	-1.12734	7.38396	-4.10605	0.000536116	0.0215416	-0.159972
SMTNL2	smoothelin like 2	-1.12919	5.5274	-5.88585	8.82088e-06	0.00237531	3.71735
P2RY2	purinergic receptor P2Y2	-1.13119	5.3111	-6.21187	4.29423e-06	0.00160713	4.39292
TM4SF1	transmembrane 4 L six family member 1	-1.13722	7.05031	-5.76885	1.14562e-05	0.00273017	3.47148
BASP1	brain abundant membrane attached signal protein 1	-1.14541	5.78205	-4.90833	8.18318e-05	0.0075835	1.61601
ALOX5	arachidonate 5-lipoxygenase	-1.15376	5.35643	-4.812	0.000102386	0.00850242	1.40415
PLAU	plasminogen activator, urokinase	-1.15686	6.64738	-4.22873	0.000401686	0.0181329	0.112376
KCNJ5	potassium inwardly rectifying channel subfamily J member 5	-1.15712	5.95699	-3.83219	0.00102077	0.0316497	-0.766319
LRRN4CL	LRRN4 C-terminal like	-1.15758	5.65511	-4.95571	7.33112e-05	0.0071676	1.71996
TM4SF18	transmembrane 4 L six family member 18	-1.16334	5.47934	-8.98349	1.65543e-08	9.97672e-05	9.4916
RHOJ	ras homolog family member J	-1.16352	5.93662	-5.57117	1.788e-05	0.00335764	3.05224
PDE4A	phosphodiesterase 4A	-1.17005	5.96651	-5.51909	2.01194e-05	0.00361332	2.94099
ADAMTS1	ADAM metallopeptidase with thrombospondin type 1 motif 1	-1.17565	7.81301	-4.52902	0.000198382	0.0121042	0.778801
LYN	LYN proto-oncogene, Src family tyrosine kinase	-1.18279	5.69721	-6.65195	1.65974e-06	0.000958751	5.2811
G0S2	G0/G1 switch 2	-1.18426	7.38987	-4.193	0.000436911	0.0190321	0.0330463
PNP	purine nucleoside phosphorylase	-1.18515	5.62595	-5.27259	3.52988e-05	0.00476122	2.41053
GFPT2	glutamine-fructose-6-phosphate transaminase 2	-1.18787	5.36646	-3.64597	0.00157928	0.0402703	-1.17598
ANGPT2	angiopoietin 2	-1.19462	4.7403	-3.48183	0.00231594	0.0498898	-1.53422
KITLG	KIT ligand	-1.19629	7.11756	-5.22917	3.89964e-05	0.00496984	2.31645
CREM	cAMP responsive element modulator	-1.1996	5.27912	-3.60279	0.00174698	0.0427258	-1.27052
PLSCR1	phospholipid scramblase 1	-1.20099	7.71849	-6.47325	2.43429e-06	0.00113481	4.92385
CDCA2	cell division cycle associated 2	-1.20455	5.46287	-4.8625	9.10313e-05	0.00802283	1.51529
HES1	hes family bHLH transcription factor 1	-1.20486	6.25604	-4.01476	0.00066457	0.0244706	-0.36242
IFI16	interferon gamma inducible protein 16	-1.20628	5.80544	-4.41135	0.000261474	0.0142667	0.517836
ADGRL4	adhesion G protein-coupled receptor L4	-1.21167	6.48543	-8.63241	3.16478e-08	0.000112126	8.91122
FAM81B	family with sequence similarity 81 member B	-1.21388	4.20727	-3.71505	0.0013435	0.0370133	-1.02434
STEAP3	STEAP3 metalloreductase	-1.22292	6.02951	-7.07358	6.83641e-07	0.00054091	6.10492
NR4A1	nuclear receptor subfamily 4 group A member 1	-1.22353	7.5883	-3.9364	0.000799065	0.0270826	-0.53598
IGFBP4	insulin like growth factor binding protein 4	-1.22602	7.81632	-4.56484	0.000182407	0.0114992	0.858157
ATP1B3	ATPase Na+/K+ transporting subunit beta 3	-1.23458	8.27949	-5.44396	2.38641e-05	0.0040134	2.78001
CXCL10	C-X-C motif chemokine ligand 10	-1.23623	4.67192	-3.53572	0.00204285	0.046434	-1.41695
TIMP1	TIMP metallopeptidase inhibitor 1	-1.2365	9.35813	-5.21115	4.06449e-05	0.00514294	2.27734
JUNB	JunB proto-oncogene, AP-1 transcription factor subunit	-1.24389	6.78032	-3.49188	0.00226241	0.0492154	-1.51237
PTGIS	prostaglandin I2 synthase	-1.24618	7.91918	-4.74913	0.000118548	0.00918142	1.26557
HEY2	hes related family bHLH transcription factor with YRPW motif 2	-1.25078	8.27179	-5.34337	3.00187e-05	0.0043948	2.5635
B3GNT7	UDP-GlcNAc:betaGal beta-1,3-N-acetylglucosaminyltransferase 7	-1.26613	4.86223	-4.6724	0.000141814	0.00994269	1.09614
TM4SF18	transmembrane 4 L six family member 18	-1.26699	5.41059	-8.99909	1.60902e-08	9.97672e-05	9.51697
STAT3	signal transducer and activator of transcription 3	-1.26932	9.11224	-5.40968	2.58021e-05	0.00416268	2.70634
RDH10	retinol dehydrogenase 10	-1.27901	6.3622	-4.25851	0.00037451	0.0175048	0.178504
C3	complement C3	-1.28351	9.06872	-4.18571	0.000444475	0.0191991	0.0168518
ABCC5	ATP binding cassette subfamily C member 5	-1.2854	7.47257	-6.15234	4.89263e-06	0.00174506	4.27066
DAB2	DAB adaptor protein 2	-1.28763	7.42419	-5.12038	5.00908e-05	0.00577446	2.07993
FPR1	formyl peptide receptor 1	-1.29865	6.12274	-4.87236	8.89679e-05	0.00790824	1.53697
KCNIP2	potassium voltage-gated channel interacting protein 2	-1.2999	6.0379	-6.38484	2.94665e-06	0.00123304	4.74538
FGF7	fibroblast growth factor 7	-1.30026	6.03978	-4.72014	0.000126845	0.00945452	1.2016
NR4A2	nuclear receptor subfamily 4 group A member 2	-1.30894	3.99146	-3.6755	0.00147387	0.038928	-1.11122
VCAN	versican	-1.32313	5.3507	-4.05608	0.000603008	0.0229229	-0.270817
PLSCR1	phospholipid scramblase 1	-1.33086	6.26965	-7.97614	1.10926e-07	0.000226733	7.77584
BCAT1	branched chain amino acid transaminase 1	-1.33446	5.15957	-5.6347	1.54894e-05	0.00309462	3.18748
NUDT4	nudix hydrolase 4	-1.33605	8.60293	-8.45967	4.37862e-08	0.000123459	8.61881
SELE	selectin E	-1.35588	3.35462	-3.68927	0.00142713	0.0382356	-1.081
OSMR	oncostatin M receptor	-1.35739	5.22605	-4.84072	9.5763e-05	0.00824834	1.46738
IL6	interleukin 6	-1.3714	5.00798	-3.92344	0.000823782	0.0275513	-0.564653
SERPINB1	serpin family B member 1	-1.38016	6.70151	-7.00627	7.86381e-07	0.000593854	5.97523
B3GNT7	UDP-GlcNAc:betaGal beta-1,3-N-acetylglucosaminyltransferase 7	-1.38084	3.7955	-6.431	2.66663e-06	0.00117975	4.8387
DHRS7C	dehydrogenase/reductase 7C	-1.39035	5.91694	-3.70527	0.00137464	0.0373707	-1.04584
SLC22A4	solute carrier family 22 member 4	-1.39268	4.08304	-4.13263	0.000503607	0.0206491	-0.100978
FAIM2	Fas apoptotic inhibitory molecule 2	-1.40359	4.12891	-4.35507	0.000298437	0.0153238	0.392923
ADAMTS1	ADAM metallopeptidase with thrombospondin type 1 motif 1	-1.40814	6.02208	-4.99306	6.72303e-05	0.00685775	1.80181
STAT3	signal transducer and activator of transcription 3	-1.43032	9.66972	-7.10062	6.46365e-07	0.000536725	6.15682
CTSC	cathepsin C	-1.43185	7.37996	-4.59724	0.000169077	0.0110042	0.929896
CREM	cAMP responsive element modulator	-1.45106	7.04928	-4.30803	0.000333331	0.0162519	0.288486
UGCG	UDP-glucose ceramide glucosyltransferase	-1.45808	7.56887	-4.99522	6.68945e-05	0.00683662	1.80654
GBP1	guanylate binding protein 1	-1.4734	5.84786	-3.90335	0.000863614	0.0286134	-0.609089
FCN3	ficolin 3	-1.4805	7.5425	-4.10025	0.000543475	0.021666	-0.172826
CTSC	cathepsin C	-1.48856	5.73549	-3.92482	0.000821122	0.0275209	-0.561609
PDE4B	phosphodiesterase 4B	-1.49519	5.84644	-5.26448	3.59615e-05	0.00482611	2.39296
TNFAIP6	TNF alpha induced protein 6	-1.51001	5.08298	-3.86105	0.000953861	0.0304741	-0.702582
MID1IP1	MID1 interacting protein 1	-1.51057	6.30453	-6.14335	4.99023e-06	0.00175803	4.25215
CD44	CD44 molecule (Indian blood group)	-1.51265	7.13764	-5.80168	1.06442e-05	0.00264979	3.54066
F13A1	coagulation factor XIII A chain	-1.52608	8.39979	-3.83395	0.00101655	0.0315926	-0.762425
TOGARAM2	TOG array regulator of axonemal microtubules 2	-1.52701	6.90204	-5.91906	8.19229e-06	0.00229143	3.78683
MGST1	microsomal glutathione S-transferase 1	-1.53219	7.29153	-4.40349	0.000266345	0.0144141	0.500395
C1orf105	chromosome 1 open reading frame 105	-1.53802	6.99834	-4.36447	0.000291914	0.0151203	0.413798
FCER1G	Fc epsilon receptor Ig	-1.54837	6.93566	-6.73692	1.38542e-06	0.000887072	5.4493
ABRA	actin binding Rho activating protein	-1.54848	8.76175	-3.75613	0.0012202	0.0352426	-0.933986
CD209	CD209 molecule	-1.58189	5.58393	-4.25486	0.000377736	0.0175937	0.170407
SLCO5A1	solute carrier organic anion transporter family member 5A1	-1.58497	5.5317	-7.66775	2.03961e-07	0.000312545	7.21923
MGST1	microsomal glutathione S-transferase 1	-1.61383	7.94079	-4.34999	0.00030202	0.0154486	0.38165
TNFSF13B	TNF superfamily member 13b	-1.61393	4.87985	-3.66514	0.00151003	0.0393874	-1.13394
TIFA	TRAF interacting protein with forkhead associated domain	-1.63309	5.4593	-4.61681	0.000161507	0.0107545	0.973199
FCGR1BP	Fc gamma receptor Ib, pseudogene	-1.63708	4.88213	-7.06764	6.92118e-07	0.00054091	6.09351
BHLHE40	basic helix-loop-helix family member e40	-1.64188	7.51848	-3.86001	0.000956195	0.0305018	-0.70488
LY96	lymphocyte antigen 96	-1.64442	6.09769	-5.42108	2.51405e-05	0.00411097	2.73085
ABRA	actin binding Rho activating protein	-1.64662	6.86654	-3.64676	0.00157635	0.0402372	-1.17424
PLAU	plasminogen activator, urokinase	-1.68076	4.89835	-5.05427	5.8352e-05	0.00631706	1.93567
FCER1G	Fc epsilon receptor Ig	-1.69534	5.63388	-5.65136	1.49182e-05	0.0030145	3.22287
OSMR	oncostatin M receptor	-1.71648	7.6141	-8.91468	1.8773e-08	9.97672e-05	9.37931
S100A8	S100 calcium binding protein A8	-1.72073	7.71921	-3.96874	0.000740546	0.0259623	-0.464377
BCL3	BCL3 transcription coactivator	-1.73145	6.68212	-6.44822	2.56931e-06	0.00115715	4.87344
FOS	Fos proto-oncogene, AP-1 transcription factor subunit	-1.7718	6.14252	-3.94834	0.000776936	0.0267766	-0.509542
ADRB1	adrenoceptor beta 1	-1.79468	8.51432	-7.86198	1.38772e-07	0.0002379	7.57154
ADAMTS9	ADAM metallopeptidase with thrombospondin type 1 motif 9	-1.80256	6.9714	-4.36678	0.000290338	0.0151124	0.418912
CXCL2	C-X-C motif chemokine ligand 2	-1.81751	6.19169	-5.37175	2.81341e-05	0.00430414	2.62469
MGST1	microsomal glutathione S-transferase 1	-1.83122	4.94326	-4.88189	8.70182e-05	0.00789163	1.55792
NAMPT	nicotinamide phosphoribosyltransferase	-1.83675	6.31366	-5.49553	2.12243e-05	0.00374733	2.89058
CCR1	C-C motif chemokine receptor 1	-1.83958	6.05474	-6.13259	5.10962e-06	0.00175803	4.22998
CDCA2	cell division cycle associated 2	-1.85712	6.4056	-6.36527	3.07436e-06	0.00126118	4.70571
CORIN	corin, serine peptidase	-1.85808	6.52424	-5.16901	4.47819e-05	0.00537221	2.18578
S1PR3	sphingosine-1-phosphate receptor 3	-1.86236	7.85213	-8.41542	4.76135e-08	0.000123459	8.54316
KCNIP2	potassium voltage-gated channel interacting protein 2	-1.87365	5.03669	-6.10727	5.40218e-06	0.00179433	4.17776
C11orf96	chromosome 11 open reading frame 96	-1.88748	8.41249	-5.36721	2.84275e-05	0.00430414	2.6149
KCNIP2	potassium voltage-gated channel interacting protein 2	-1.89051	7.93052	-8.40261	4.87851e-08	0.000123459	8.5212
LDLR	low density lipoprotein receptor	-1.90154	6.12003	-5.4252	2.49055e-05	0.00409776	2.73971
FAM43A	family with sequence similarity 43 member A	-1.91996	7.225	-3.73463	0.00128325	0.0361996	-0.981286
RRAD	RRAD, Ras related glycolysis inhibitor and calcium channel regulator	-1.93489	9.32202	-4.34098	0.000308489	0.0156136	0.361633
CTSC	cathepsin C	-2.05627	4.97434	-4.72946	0.000124117	0.00939036	1.22217
RRAD	RRAD, Ras related glycolysis inhibitor and calcium channel regulator	-2.05701	8.28009	-4.53535	0.000195457	0.0120224	0.79284
CCL11	C-C motif chemokine ligand 11	-2.36661	6.03945	-9.32675	8.9178e-09	9.47855e-05	10.0413
NR4A3	nuclear receptor subfamily 4 group A member 3	-2.49919	7.37283	-3.93028	0.00081064	0.0273008	-0.549517
NR4A3	nuclear receptor subfamily 4 group A member 3	-2.50832	5.84123	-3.96759	0.000742563	0.0259623	-0.466938
CD14	CD14 molecule	-2.56593	7.54891	-8.42118	4.70963e-08	0.000123459	8.55302
AQP4	aquaporin 4	-2.74673	4.67606	-7.24408	4.80825e-07	0.000458395	6.4303
SLCO5A1	solute carrier organic anion transporter family member 5A1	-2.77009	6.60681	-9.21684	1.0854e-08	9.61374e-05	9.86718
SERPINA3	serpin family A member 3	-2.87236	7.72055	-7.37275	3.69628e-07	0.000436522	6.67287
ETNPPL	ethanolamine-phosphate phospho-lyase	-3.03948	6.49057	-5.72603	1.26112e-05	0.00283928	3.38108
SOCS3	suppressor of cytokine signaling 3	-3.34003	4.96171	-5.97866	7.17694e-06	0.00209567	3.91114
RARRES1	retinoic acid receptor responder 1	-3.54803	6.13217	-4.39977	0.000268684	0.0144843	0.492136
PLA2G2A	phospholipase A2 group IIA	-4.25379	8.28769	-6.50489	2.27399e-06	0.00109312	4.98746
RARRES1	retinoic acid receptor responder 1	-4.33524	6.24283	-5.2087	4.08748e-05	0.00514752	2.27201
CCL2	C-C motif chemokine ligand 2	-4.47772	8.10263	-9.94407	3.0393e-09	5.38401e-05	10.987

## Sheet: Supplementary Table 3
SYMBOL	GENENAME	logFC	AveExpr	t	P.Value	adj.P.Val	B
NPPB	natriuretic peptide B	2.9407	7.97241	3.51734	0.00159214	0.0211057	-1.37771
NAP1L3	nucleosome assembly protein 1 like 3	2.5113	4.69696	8.28484	7.88215e-09	6.07085e-06	10.3097
CYP4B1	cytochrome P450 family 4 subfamily B member 1	2.35341	6.96741	5.13709	2.22067e-05	0.00111335	2.69946
HBB	hemoglobin subunit beta	2.29956	9.53297	3.54342	0.00148925	0.0201591	-1.3148
HBB	hemoglobin subunit beta	2.29947	9.3826	3.50042	0.00166253	0.0217016	-1.41843
HBA2	hemoglobin subunit alpha 2	2.22336	9.56194	3.71965	0.000945429	0.0147286	-0.885808
NPPA	natriuretic peptide A	2.21417	8.109	4.00774	0.000445625	0.0087453	-0.172148
HBB	hemoglobin subunit beta	2.16181	8.96769	3.55813	0.00143409	0.0196383	-1.27924
PIK3R1	phosphoinositide-3-kinase regulatory subunit 1	2.04914	9.3029	9.17592	1.03439e-09	1.77328e-06	12.2258
OMD	osteomodulin	1.96732	5.61029	6.81356	2.82611e-07	5.89175e-05	6.89483
PHLDA1	pleckstrin homology like domain family A member 1	1.92146	6.30478	5.51956	8.05453e-06	0.000591229	3.6749
FKBP5	FKBP prolyl isomerase 5	1.91928	7.01014	5.31437	1.38667e-05	0.000833899	3.15228
TSC22D3	TSC22 domain family member 3	1.88934	8.57625	9.21889	9.40377e-10	1.72329e-06	12.3153
TSC22D3	TSC22 domain family member 3	1.88934	8.57625	9.21889	9.40377e-10	1.72329e-06	12.3153
OMD	osteomodulin	1.88448	4.83247	6.9569	1.97066e-07	4.84856e-05	7.24041
PHLDA1	pleckstrin homology like domain family A member 1	1.87795	5.82094	4.50193	0.000120512	0.00357965	1.07627
CCN2	cellular communication network factor 2	1.79176	7.37532	4.37366	0.000169455	0.00451627	0.750154
CCN2	cellular communication network factor 2	1.79176	7.37532	4.37366	0.000169455	0.00451627	0.750154
DDIT4	DNA damage inducible transcript 4	1.75537	8.20555	7.83277	2.29881e-08	1.19773e-05	9.29284
ANKRD1	ankyrin repeat domain 1	1.74574	7.46779	3.75752	0.000856936	0.0137545	-0.792796
LIFR	LIF receptor subunit alpha	1.64974	5.0866	5.78738	3.97879e-06	0.000355975	4.35349
LTBP2	latent transforming growth factor beta binding protein 2	1.64237	6.51771	5.24325	1.67476e-05	0.000932298	2.97074
MAMDC2	MAM domain containing 2	1.63616	6.07087	7.08044	1.4471e-07	3.96417e-05	7.53618
ABAT	4-aminobutyrate aminotransferase	1.63417	6.66536	6.12524	1.64721e-06	0.000192818	5.20181
CYP4B1	cytochrome P450 family 4 subfamily B member 1	1.60016	6.22356	5.4785	8.9777e-06	0.00063191	3.5705
FRZB	frizzled related protein	1.59846	5.26324	5.85468	3.33522e-06	0.00031879	4.52324
FKBP5	FKBP prolyl isomerase 5	1.58798	8.94465	4.62607	8.6605e-05	0.00287838	1.39278
SCN2B	sodium voltage-gated channel beta subunit 2	1.57282	5.00397	9.24548	8.86648e-10	1.68286e-06	12.3705
PRELP	proline and arginine rich end leucine rich repeat protein	1.54571	7.32441	6.23222	1.2485e-06	0.000157602	5.46827
RGCC	regulator of cell cycle	1.51636	9.04334	6.46019	6.94268e-07	0.000102489	6.03219
HIF3A	hypoxia inducible factor 3 subunit alpha	1.46868	4.26851	4.47421	0.000129729	0.0037527	1.00572
CPEB4	cytoplasmic polyadenylation element binding protein 4	1.4556	8.27961	9.09581	1.23628e-09	1.88558e-06	12.0584
APOA1	apolipoprotein A1	1.45473	6.85248	3.88689	0.000611682	0.0109158	-0.473149
LIFR	LIF receptor subunit alpha	1.45439	7.91073	6.84229	2.62862e-07	5.69567e-05	6.96429
FNDC1	fibronectin type III domain containing 1	1.45328	4.17026	4.28521	0.000214248	0.00530355	0.526009
MTURN	maturin, neural progenitor differentiation regulator homolog	1.44081	5.50675	8.46979	5.12666e-09	4.46641e-06	10.7171
ACE2	angiotensin converting enzyme 2	1.43843	5.21279	4.01245	0.000440145	0.008673	-0.160378
SLC2A12	solute carrier family 2 member 12	1.4368	6.5773	7.93349	1.80685e-08	1.03251e-05	9.52197
TSC22D3	TSC22 domain family member 3	1.43028	6.61721	9.31582	7.59183e-10	1.66626e-06	12.516
GABRB1	gamma-aminobutyric acid type A receptor subunit beta1	1.42084	4.28639	5.89655	2.9891e-06	0.000294717	4.62866
HOGA1	4-hydroxy-2-oxoglutarate aldolase 1	1.4152	6.15826	4.72505	6.65337e-05	0.00237633	1.64558
LRRC17	leucine rich repeat containing 17	1.41279	5.33483	4.75027	6.22099e-05	0.00225517	1.71004
WNT9A	Wnt family member 9A	1.41137	5.79221	6.27416	1.12028e-06	0.000145566	5.57243
FIBIN	fin bud initiation factor homolog	1.40818	7.1844	6.06557	1.92344e-06	0.000216772	5.05271
FIBIN	fin bud initiation factor homolog	1.40818	7.1844	6.06557	1.92344e-06	0.000216772	5.05271
PARM1	prostate androgen-regulated mucin-like protein 1	1.40365	7.47017	4.7366	6.45165e-05	0.00232137	1.67512
FKBP5	FKBP prolyl isomerase 5	1.39543	10.0789	4.15518	0.000302203	0.00667509	0.197755
TMEM71	transmembrane protein 71	1.39206	6.28007	6.41533	7.78922e-07	0.000110979	5.92167
CCND2	cyclin D2	1.38786	5.7957	6.33644	9.54106e-07	0.00012899	5.72675
MIR100HG	mir-100-let-7a-2-mir-125b-1 cluster host gene	1.37719	6.93572	7.70904	3.09569e-08	1.41825e-05	9.00937
ZNF208	zinc finger protein 208	1.37665	4.03182	4.75107	6.2077e-05	0.00225189	1.7121
IP6K3	inositol hexakisphosphate kinase 3	1.36573	6.81139	4.01622	0.000435808	0.00861629	-0.150956
SCN7A	sodium voltage-gated channel alpha subunit 7	1.36322	4.92269	4.87942	4.40967e-05	0.00178755	2.04034
ADM	adrenomedullin	1.35265	6.52845	4.32102	0.000194852	0.00495382	0.616668
CPEB4	cytoplasmic polyadenylation element binding protein 4	1.33611	8.09705	7.11457	1.3292e-07	3.76301e-05	7.61754
RASD1	ras related dexamethasone induced 1	1.3312	7.74431	6.06239	1.93944e-06	0.000216772	5.04475
PWWP3B	PWWP domain containing 3B	1.32998	6.46684	6.00449	2.25502e-06	0.000238727	4.89975
CCNG2	cyclin G2	1.3117	4.46978	6.87116	2.44427e-07	5.50417e-05	7.034
IGFBP3	insulin like growth factor binding protein 3	1.31036	6.91998	8.85069	2.14436e-09	2.42468e-06	11.5401
CCNG2	cyclin G2	1.30437	6.48936	6.0546	1.97913e-06	0.00021958	5.02526
SLC26A9	solute carrier family 26 member 9	1.30433	5.50825	4.44632	0.000139713	0.00393751	0.934764
LTBP2	latent transforming growth factor beta binding protein 2	1.30264	7.44099	4.60398	9.18515e-05	0.00298007	1.33641
ZBTB16	zinc finger and BTB domain containing 16	1.29378	8.00494	3.89191	0.000603711	0.0108281	-0.460697
JAK2	Janus kinase 2	1.28638	6.7989	5.47698	9.014e-06	0.000632814	3.56662
ECM2	extracellular matrix protein 2	1.27752	6.62896	8.23404	8.87766e-09	6.64499e-06	10.1969
EDNRA	endothelin receptor type A	1.27216	5.0726	4.46246	0.000133847	0.00382017	0.975811
PDE7A	phosphodiesterase 7A	1.26998	7.2212	6.02747	2.12395e-06	0.000229889	4.95734
FRZB	frizzled related protein	1.26755	5.42943	4.52407	0.000113618	0.00344923	1.13267
COL8A1	collagen type VIII alpha 1 chain	1.25568	6.18556	4.41171	0.000153171	0.0042016	0.846778
LIFR	LIF receptor subunit alpha	1.25436	5.81739	6.96941	1.90983e-07	4.74607e-05	7.27045
RASL11B	RAS like family 11 member B	1.254	5.46559	5.55342	7.36549e-06	0.000557442	3.76095
IRF6	interferon regulatory factor 6	1.24586	4.95409	3.78475	0.000798385	0.0131442	-0.725767
HPR	haptoglobin-related protein	1.23571	7.14298	4.05097	0.000397741	0.00802794	-0.063969
APOA1	apolipoprotein A1	1.22908	7.46242	3.61405	0.00124205	0.0177775	-1.14366
CCNG2	cyclin G2	1.22128	4.4984	6.23321	1.24531e-06	0.000157573	5.47073
ACE2	angiotensin converting enzyme 2	1.21726	6.23392	3.96605	0.000497172	0.00943296	-0.276242
IGFBP3	insulin like growth factor binding protein 3	1.21165	9.05862	7.78038	2.60695e-08	1.31162e-05	9.17306
SPTBN1	spectrin beta, non-erythrocytic 1	1.20596	6.58226	5.0016	3.1847e-05	0.00145028	2.35294
AP3M2	adaptor related protein complex 3 subunit mu 2	1.19876	5.70834	8.00775	1.51424e-08	9.55565e-06	9.68995
GPR27	G protein-coupled receptor 27	1.19723	4.83396	4.77644	5.80192e-05	0.00216069	1.77696
PHLDA1	pleckstrin homology like domain family A member 1	1.19001	5.73474	4.29756	0.000207354	0.00518433	0.557252
KLF9	KLF transcription factor 9	1.18814	7.42107	4.93603	3.79234e-05	0.00163058	2.18518
RAB11FIP1	RAB11 family interacting protein 1	1.18739	6.00864	6.94697	2.02033e-07	4.92515e-05	7.21656
FNIP2	folliculin interacting protein 2	1.18604	8.41351	5.61802	6.21138e-06	0.000489759	3.92493
RNF125	ring finger protein 125	1.17791	4.59439	5.8123	3.72699e-06	0.000343111	4.41639
JAK2	Janus kinase 2	1.17411	4.99236	5.45642	9.5178e-06	0.000654405	3.5143
RAB11FIP1	RAB11 family interacting protein 1	1.17087	5.48191	4.49043	0.000124254	0.00367056	1.047
EIF2S3	eukaryotic translation initiation factor 2 subunit gamma	1.16541	5.59195	3.26119	0.00304683	0.0325208	-1.98645
ARHGAP26	Rho GTPase activating protein 26	1.16393	6.07783	7.89978	1.95823e-08	1.08405e-05	9.44544
CFAP61	cilia and flagella associated protein 61	1.15033	5.0408	5.11152	2.37689e-05	0.00116422	2.6341
MYH7B	myosin heavy chain 7B	1.14956	5.29849	5.0816	2.57386e-05	0.00123564	2.55758
TNNT1	troponin T1, slow skeletal type	1.14564	7.0243	6.03315	2.09275e-06	0.000227437	4.97158
COL14A1	collagen type XIV alpha 1 chain	1.14401	4.116	3.5691	0.00139426	0.0192708	-1.25269
PRELP	proline and arginine rich end leucine rich repeat protein	1.13845	6.45032	4.93263	3.82689e-05	0.00163749	2.17647
GLT8D2	glycosyltransferase 8 domain containing 2	1.13701	6.24904	4.91666	3.99318e-05	0.00168023	2.13562
SOCS2	suppressor of cytokine signaling 2	1.13376	5.7713	5.74605	4.43479e-06	0.000381243	4.24909
SFRP1	secreted frizzled related protein 1	1.12973	7.02623	4.05295	0.000395682	0.00799245	-0.0590276
ASPN	asporin	1.12958	8.61445	3.29951	0.00276738	0.0305568	-1.89653
FOXO3	forkhead box O3	1.11057	9.02817	7.05439	1.54421e-07	4.14472e-05	7.47399
PPM1K	protein phosphatase, Mg2+/Mn2+ dependent 1K	1.11054	9.0677	6.80741	2.87032e-07	5.93542e-05	6.87994
ABAT	4-aminobutyrate aminotransferase	1.1099	7.02979	4.49746	0.000121953	0.00361464	1.06489
GRK3	G protein-coupled receptor kinase 3	1.10791	4.78883	3.92416	0.000554858	0.0102032	-0.380561
HMGB2	high mobility group box 2	1.10338	6.71873	6.70622	3.70786e-07	6.70241e-05	6.63435
ALDH6A1	aldehyde dehydrogenase 6 family member A1	1.08104	5.89243	7.76664	2.69455e-08	1.31375e-05	9.14159
KLF9	KLF transcription factor 9	1.08022	7.61392	5.3686	1.20095e-05	0.000763435	3.2906
FOXO3	forkhead box O3	1.07573	8.27146	6.41576	7.78063e-07	0.000110979	5.92273
COL6A6	collagen type VI alpha 6 chain	1.07515	3.83772	3.94618	0.000523759	0.00980784	-0.325757
USP53	ubiquitin specific peptidase 53	1.07012	7.58539	5.18454	1.95746e-05	0.00102591	2.82075
PDZD2	PDZ domain containing 2	1.06804	4.1397	5.20182	1.86961e-05	0.000993587	2.8649
FBXO32	F-box protein 32	1.06646	4.37312	6.28233	1.09692e-06	0.000143231	5.59269
ZNF189	zinc finger protein 189	1.06338	7.76666	4.49929	0.000121361	0.00360112	1.06955
PACRG	parkin coregulated	1.06061	5.3835	5.23338	1.71924e-05	0.000946265	2.94553
FOXO3	forkhead box O3	1.05896	7.18027	7.31041	8.1843e-08	2.78216e-05	8.08142
FAXDC2	fatty acid hydroxylase domain containing 2	1.05593	5.90044	6.99338	1.79857e-07	4.6222e-05	7.32795
INPP4B	inositol polyphosphate-4-phosphatase type II B	1.05323	6.74381	5.25716	1.61402e-05	0.000912503	3.00627
RARB	retinoic acid receptor beta	1.05195	5.28027	6.05796	1.96189e-06	0.00021858	5.03368
SCN7A	sodium voltage-gated channel alpha subunit 7	1.05173	8.30436	7.63112	3.73766e-08	1.65529e-05	8.82972
CPEB4	cytoplasmic polyadenylation element binding protein 4	1.04705	8.12688	6.73112	3.48112e-07	6.57473e-05	6.69489
CDKL5	cyclin dependent kinase like 5	1.04489	4.40938	7.1759	1.14133e-07	3.46323e-05	7.76337
SLC25A30	solute carrier family 25 member 30	1.04277	8.4684	6.06329	1.93488e-06	0.000216772	5.04701
TIMP4	TIMP metallopeptidase inhibitor 4	1.04254	6.63279	3.12115	0.00431794	0.041405	-2.31135
GADD45G	growth arrest and DNA damage inducible gamma	1.04135	5.04152	5.28563	1.49655e-05	0.000870161	3.07894
ABCG2	ATP binding cassette subfamily G member 2 (Junior blood group)	1.04066	4.14462	5.30669	1.41522e-05	0.000844115	3.13268
RBM20	RNA binding motif protein 20	1.03815	8.53429	8.16062	1.05492e-08	7.28085e-06	10.0333
DHTKD1	dehydrogenase E1 and transketolase domain containing 1	1.03692	6.38336	6.62239	4.58796e-07	7.78628e-05	6.42996
MAP2	microtubule associated protein 2	1.03282	4.74397	4.78275	5.70525e-05	0.00214124	1.79308
PHLDA1	pleckstrin homology like domain family A member 1	1.03119	4.8527	5.32755	1.33903e-05	0.000817006	3.18591
HIF3A	hypoxia inducible factor 3 subunit alpha	1.02666	6.18727	3.75794	0.000856014	0.0137438	-0.791777
A2M-AS1	A2M antisense RNA 1	1.02548	4.34627	4.09086	0.000358085	0.00751286	0.0360507
EXOG	exo/endonuclease G	1.02548	6.62364	5.80837	3.76562e-06	0.000343849	4.40647
TAF9B	TATA-box binding protein associated factor 9b	1.02493	5.48649	5.99765	2.29556e-06	0.000241575	4.88261
EDNRA	endothelin receptor type A	1.0231	5.65497	4.17618	0.000285897	0.00643217	0.25065
GLT8D2	glycosyltransferase 8 domain containing 2	1.02212	6.11239	5.11061	2.38268e-05	0.0011649	2.63177
TBC1D8	TBC1 domain family member 8	1.01566	7.67319	8.8791	2.01094e-09	2.40463e-06	11.6007
SLC19A2	solute carrier family 19 member 2	1.01515	7.26029	4.48347	0.000126576	0.00370212	1.02927
EDNRA	endothelin receptor type A	1.01473	6.82688	3.56407	0.00141241	0.0194551	-1.26488
LNX1	ligand of numb-protein X 1	1.01321	5.93817	4.12531	0.000326991	0.00705833	0.122604
PDE7A	phosphodiesterase 7A	1.00991	8.00947	5.64588	5.77176e-06	0.000460893	3.99556
PRSS23	serine protease 23	1.00975	4.97884	4.12124	0.000330519	0.00711138	0.112375
DCUN1D2	defective in cullin neddylation 1 domain containing 2	1.00749	7.44047	6.54572	5.57836e-07	8.87593e-05	6.24232
GSN	gelsolin	1.00662	7.11004	4.11239	0.000338322	0.00721594	0.0901399
ADGRL4	adhesion G protein-coupled receptor L4	-1.00157	6.23049	-7.3243	7.90907e-08	2.78216e-05	8.11411
CFI	complement factor I	-1.00327	4.42801	-4.18352	0.000280403	0.00634117	0.269157
PLP2	proteolipid protein 2	-1.00419	7.96517	-6.60688	4.77271e-07	7.89843e-05	6.39206
FCGBP	Fc gamma binding protein	-1.00463	4.40771	-5.72205	4.72345e-06	0.000400995	4.18842
CLIC2	chloride intracellular channel 2	-1.00562	5.78582	-6.01589	2.18903e-06	0.000234072	4.92832
PLK2	polo like kinase 2	-1.0057	6.51132	-4.06692	0.00038139	0.00779562	-0.0240009
IFI30	IFI30 lysosomal thiol reductase	-1.01181	6.83778	-8.00384	1.52836e-08	9.55565e-06	9.68113
THBD	thrombomodulin	-1.01194	5.80203	-5.36155	1.2236e-05	0.000773213	3.27262
GCH1	GTP cyclohydrolase 1	-1.01318	4.63857	-4.32838	0.000191083	0.00488845	0.635332
SEMA4B	semaphorin 4B	-1.01414	5.937	-8.87068	2.0496e-09	2.40463e-06	11.5827
BHLHE40	basic helix-loop-helix family member e40	-1.0151	4.42379	-5.5139	8.17588e-06	0.000596839	3.66052
LOXL2	lysyl oxidase like 2	-1.01875	4.96648	-4.33383	0.00018834	0.00485078	0.64915
MARCKSL1	MARCKS like 1	-1.02053	6.66619	-5.19718	1.89278e-05	0.00100289	2.85306
C3	complement C3	-1.02197	8.72619	-4.18977	0.000275811	0.00627074	0.284907
PTGER4	prostaglandin E receptor 4	-1.02267	6.18875	-4.98248	3.35105e-05	0.00150293	2.30402
DAB2	DAB adaptor protein 2	-1.02497	7.01585	-5.05974	2.72804e-05	0.00129215	2.50166
EGR3	early growth response 3	-1.02663	3.6914	-3.67691	0.00105603	0.015875	-0.990427
APLNR	apelin receptor	-1.02939	6.36253	-7.51024	5.01453e-08	2.01888e-05	8.54935
CA14	carbonic anhydrase 14	-1.0325	5.28515	-6.91472	2.19065e-07	5.19732e-05	7.139
KCNJ5	potassium inwardly rectifying channel subfamily J member 5	-1.03649	5.59356	-4.40507	0.000155893	0.00423991	0.829929
CSF2RB	colony stimulating factor 2 receptor subunit beta	-1.03672	3.56491	-5.02397	3.00058e-05	0.00138543	2.41016
FZD8	frizzled class receptor 8	-1.03684	3.65694	-4.54845	0.000106482	0.00331121	1.1948
VCAN	versican	-1.03893	7.96984	-3.77679	0.000815072	0.0132994	-0.745362
SMTNL2	smoothelin like 2	-1.04014	5.15675	-6.58322	5.06932e-07	8.23865e-05	6.33419
ETS2	ETS proto-oncogene 2, transcription factor	-1.04498	7.12323	-5.89665	2.98834e-06	0.000294717	4.6289
SEC14L5	SEC14 like lipid binding 5	-1.04532	4.56611	-4.00837	0.000444889	0.0087403	-0.170576
SLC43A3	solute carrier family 43 member 3	-1.04684	6.28344	-9.06011	1.33886e-09	1.92304e-06	11.9835
INHBA	inhibin subunit beta A	-1.04685	4.60713	-3.67502	0.00106123	0.0159181	-0.995063
UGCG	UDP-glucose ceramide glucosyltransferase	-1.04908	7.28561	-5.05218	2.78348e-05	0.00131139	2.48233
GBP3	guanylate binding protein 3	-1.04973	5.39765	-3.40735	0.00210726	0.0255409	-1.6412
SAT1	spermidine/spermine N1-acetyltransferase 1	-1.05154	8.89675	-7.10873	1.34865e-07	3.76301e-05	7.60363
ALDH1A3	aldehyde dehydrogenase 1 family member A3	-1.05391	4.46554	-4.7848	5.67409e-05	0.00213256	1.79834
LITAF	lipopolysaccharide induced TNF factor	-1.05599	7.37166	-4.66877	7.72958e-05	0.00264875	1.50179
TFPI2	tissue factor pathway inhibitor 2	-1.0578	3.17997	-5.74733	4.41989e-06	0.000381243	4.25233
TM4SF1	transmembrane 4 L six family member 1	-1.06322	9.29479	-7.77583	2.6356e-08	1.31162e-05	9.16265
VCAN	versican	-1.0635	6.25312	-3.50827	0.00162948	0.0214239	-1.39954
WFDC1	WAP four-disulfide core domain 1	-1.06385	4.80318	-7.62666	3.77825e-08	1.65943e-05	8.81942
PTGIS	prostaglandin I2 synthase	-1.06683	7.64958	-5.44692	9.76012e-06	0.000661289	3.49011
VEGFC	vascular endothelial growth factor C	-1.06692	4.88831	-4.04723	0.000401675	0.00808584	-0.0733373
IL13RA1	interleukin 13 receptor subunit alpha 1	-1.0685	4.74577	-6.47028	6.76547e-07	0.000100996	6.05703
LDHA	lactate dehydrogenase A	-1.07489	10.8174	-10.6858	4.19178e-11	4.45536e-07	15.2068
FGF7	fibroblast growth factor 7	-1.07836	5.59678	-4.24487	0.000238404	0.00571219	0.423995
KCNIP2	potassium voltage-gated channel interacting protein 2	-1.079	5.61477	-5.1947	1.90529e-05	0.00100751	2.84673
CREM	cAMP responsive element modulator	-1.07913	7.48376	-4.68834	7.33683e-05	0.0025551	1.5518
ANGPT2	angiopoietin 2	-1.07957	4.24409	-4.91091	4.05488e-05	0.00169546	2.12089
DAB2	DAB adaptor protein 2	-1.08035	7.06517	-5.12896	2.26921e-05	0.00113235	2.67867
TM4SF18	transmembrane 4 L six family member 18	-1.08337	5.07817	-9.11704	1.17912e-09	1.88558e-06	12.1028
IKBIP	IKBKB interacting protein	-1.08516	4.26794	-8.66801	3.24943e-09	3.25826e-06	11.1481
P2RY2	purinergic receptor P2Y2	-1.08948	4.93227	-7.77501	2.64081e-08	1.31162e-05	9.16077
VCAN	versican	-1.09424	6.29265	-3.44593	0.00191042	0.0238524	-1.54911
TM4SF1	transmembrane 4 L six family member 1	-1.10247	7.98931	-6.22265	1.27978e-06	0.000159654	5.44448
GBP1	guanylate binding protein 1	-1.10429	5.35967	-4.2026	0.000266617	0.00612319	0.317254
NUDT4	nudix hydrolase 4	-1.10926	8.31709	-7.87093	2.09804e-08	1.13774e-05	9.37982
SERPINB1	serpin family B member 1	-1.1102	6.44312	-5.40678	1.08542e-05	0.000712583	3.3879
LYN	LYN proto-oncogene, Src family tyrosine kinase	-1.11272	5.34192	-8.25463	8.45945e-09	6.42242e-06	10.2427
NR4A1	nuclear receptor subfamily 4 group A member 1	-1.1182	6.78369	-4.73366	6.50253e-05	0.00233336	1.66758
LPCAT4	lysophosphatidylcholine acyltransferase 4	-1.11942	6.34559	-4.24047	0.000241198	0.00575584	0.412872
BCAT1	branched chain amino acid transaminase 1	-1.1196	4.8656	-5.41583	1.05972e-05	0.000701339	3.41095
TM4SF1	transmembrane 4 L six family member 1	-1.12228	6.67019	-6.32709	9.77361e-07	0.00013051	5.7036
SAT1	spermidine/spermine N1-acetyltransferase 1	-1.12518	7.58552	-6.84621	2.60278e-07	5.69567e-05	6.97376
OTUD1	OTU deubiquitinase 1	-1.12561	6.35233	-3.74908	0.000875926	0.0139748	-0.813547
DAB2	DAB adaptor protein 2	-1.12683	7.00411	-5.73152	4.60736e-06	0.000394052	4.21236
RAB15	RAB15, member RAS oncogene family	-1.12913	6.91498	-4.10099	0.000348646	0.00736718	0.0614988
LRRN4CL	LRRN4 C-terminal like	-1.13128	5.16357	-6.53833	5.68458e-07	8.95756e-05	6.2242
IGFBP4	insulin like growth factor binding protein 4	-1.13495	7.42234	-5.41942	1.04968e-05	0.000695564	3.42011
HEY2	hes related family bHLH transcription factor with YRPW motif 2	-1.13496	7.93214	-5.17154	2.02628e-05	0.00105058	2.78753
STEAP3	STEAP3 metalloreductase	-1.13624	5.70482	-10.1379	1.29757e-10	6.89578e-07	14.1631
AQP3	aquaporin 3 (Gill blood group)	-1.13664	6.62788	-5.41964	1.04908e-05	0.000695564	3.42066
RHOJ	ras homolog family member J	-1.13961	5.48192	-7.07205	1.47769e-07	4.00664e-05	7.51615
B3GNT7	UDP-GlcNAc:betaGal beta-1,3-N-acetylglucosaminyltransferase 7	-1.13972	3.6828	-6.62056	4.60943e-07	7.78628e-05	6.42548
HES1	hes family bHLH transcription factor 1	-1.14816	5.87616	-4.77704	5.79275e-05	0.00215883	1.77848
IFI16	interferon gamma inducible protein 16	-1.15532	5.58666	-5.32971	1.33137e-05	0.000814203	3.19143
TIMP1	TIMP metallopeptidase inhibitor 1	-1.15578	9.02159	-5.84133	3.45396e-06	0.000326614	4.48959
ALOX5	arachidonate 5-lipoxygenase	-1.15948	4.85674	-6.02308	2.14836e-06	0.000231118	4.94635
DHRS7C	dehydrogenase/reductase 7C	-1.16549	5.49222	-3.34709	0.00245461	0.0282686	-1.78426
CMPK2	cytidine/uridine monophosphate kinase 2	-1.16767	5.93908	-6.82335	2.75722e-07	5.83783e-05	6.91849
VCAN	versican	-1.16866	5.03208	-4.60438	9.17532e-05	0.0029787	1.33743
CHRDL2	chordin like 2	-1.17836	4.60544	-3.92754	0.000549974	0.0101486	-0.372162
PLSCR1	phospholipid scramblase 1	-1.17841	7.31127	-8.16694	1.03932e-08	7.28085e-06	10.0474
TM4SF18	transmembrane 4 L six family member 18	-1.17995	4.85265	-9.59578	4.11949e-10	1.09553e-06	13.0879
RAB15	RAB15, member RAS oncogene family	-1.18072	6.65153	-4.33923	0.000185663	0.00481545	0.662835
CREM	cAMP responsive element modulator	-1.18611	4.67392	-4.89474	4.23335e-05	0.00173728	2.07953
UCP2	uncoupling protein 2	-1.18628	6.40387	-7.61001	3.93399e-08	1.69974e-05	8.7809
JUNB	JunB proto-oncogene, AP-1 transcription factor subunit	-1.19025	6.35071	-4.25423	0.000232574	0.00561815	0.447633
LYVE1	lymphatic vessel endothelial hyaluronan receptor 1	-1.19106	7.12942	-3.91928	0.000561986	0.010288	-0.392687
CREM	cAMP responsive element modulator	-1.19155	7.50781	-4.70953	6.93415e-05	0.00244856	1.60593
G0S2	G0/G1 switch 2	-1.19205	7.04038	-5.29789	1.44863e-05	0.000854881	3.11024
MARCHF11	membrane associated ring-CH-type finger 11	-1.19766	4.10873	-5.76541	4.21491e-06	0.00036935	4.29802
OSMR	oncostatin M receptor	-1.20134	4.71463	-5.85258	3.35368e-06	0.000319979	4.51793
PDE4B	phosphodiesterase 4B	-1.2109	5.45957	-4.99248	3.26302e-05	0.00147457	2.32959
STAT3	signal transducer and activator of transcription 3	-1.21143	8.73872	-6.92282	2.14653e-07	5.11548e-05	7.1585
CDKN3	cyclin dependent kinase inhibitor 3	-1.21457	4.69385	-5.40527	1.08978e-05	0.000713243	3.38404
MYH6	myosin heavy chain 6	-1.22248	10.915	-3.78888	0.000789848	0.0130562	-0.715582
CHI3L1	chitinase 3 like 1	-1.23274	3.46959	-4.11198	0.00033869	0.00721994	0.0891051
ANGPT2	angiopoietin 2	-1.23424	4.2752	-5.01533	3.07042e-05	0.00141277	2.38805
CDKN3	cyclin dependent kinase inhibitor 3	-1.23675	4.05214	-5.22876	1.74046e-05	0.00095407	2.93373
PCDH20	protocadherin 20	-1.24232	3.16229	-3.57418	0.00137621	0.0190859	-1.2404
CXCL10	C-X-C motif chemokine ligand 10	-1.24575	4.0152	-5.05073	2.79429e-05	0.0013119	2.47861
LYVE1	lymphatic vessel endothelial hyaluronan receptor 1	-1.24651	6.02068	-3.74353	0.00088863	0.014142	-0.827177
ATP1B3	ATPase Na+/K+ transporting subunit beta 3	-1.24766	7.84268	-7.39786	6.60104e-08	2.44109e-05	8.28686
GFPT2	glutamine-fructose-6-phosphate transaminase 2	-1.24889	4.98944	-5.37071	1.19426e-05	0.000761006	3.29597
PLSCR1	phospholipid scramblase 1	-1.25346	5.97913	-10.23	1.07048e-10	6.89578e-07	14.3413
PNP	purine nucleoside phosphorylase	-1.254	5.09799	-6.93253	2.09484e-07	5.06037e-05	7.18185
BDNF	brain derived neurotrophic factor	-1.25676	3.93292	-4.33622	0.000187151	0.00482723	0.655202
CNN1	calponin 1	-1.25683	8.15895	-3.77532	0.000818199	0.0133377	-0.748989
DNAJC12	DnaJ heat shock protein family (Hsp40) member C12	-1.26688	5.56384	-3.67946	0.0010491	0.0157987	-0.984203
ADAMTS1	ADAM metallopeptidase with thrombospondin type 1 motif 1	-1.27532	7.47727	-6.82814	2.72405e-07	5.79068e-05	6.93009
FAIM2	Fas apoptotic inhibitory molecule 2	-1.27573	3.68997	-5.12957	2.2655e-05	0.00113156	2.68024
PLAU	plasminogen activator, urokinase	-1.27729	6.40621	-6.78189	3.0615e-07	6.07091e-05	6.8181
B3GNT7	UDP-GlcNAc:betaGal beta-1,3-N-acetylglucosaminyltransferase 7	-1.28605	4.5939	-6.83839	2.65455e-07	5.69567e-05	6.95488
GBP1	guanylate binding protein 1	-1.28639	5.39556	-4.67019	7.70035e-05	0.00264188	1.50543
CDCA2	cell division cycle associated 2	-1.28823	5.12201	-6.82963	2.71389e-07	5.79068e-05	6.93368
LARP6	La ribonucleoprotein 6, translational regulator	-1.29646	5.99971	-5.11211	2.37321e-05	0.00116416	2.63559
MGST1	microsomal glutathione S-transferase 1	-1.30138	7.65287	-4.21169	0.000260279	0.0060324	0.340208
MGST1	microsomal glutathione S-transferase 1	-1.30541	7.08953	-4.44827	0.00013899	0.00392271	0.93973
FOS	Fos proto-oncogene, AP-1 transcription factor subunit	-1.31417	5.77334	-3.31188	0.00268252	0.0300263	-1.86739
NR4A2	nuclear receptor subfamily 4 group A member 2	-1.3172	3.61437	-4.40924	0.000154176	0.00420613	0.84052
NR4A2	nuclear receptor subfamily 4 group A member 2	-1.32717	3.65108	-4.89285	4.25472e-05	0.00174067	2.07469
CD44	CD44 molecule (Indian blood group)	-1.32854	6.86767	-5.9873	2.35835e-06	0.000246953	4.85665
SELE	selectin E	-1.35492	3.10934	-5.34297	1.28539e-05	0.000797612	3.22524
FPR1	formyl peptide receptor 1	-1.35604	5.72409	-7.19493	1.08872e-07	3.34444e-05	7.80852
RDH10	retinol dehydrogenase 10	-1.35676	5.93283	-5.97367	2.44374e-06	0.000254149	4.82244
CTSC	cathepsin C	-1.36058	5.35093	-4.76765	5.93937e-05	0.0021874	1.75449
STEAP1	STEAP family member 1	-1.36308	3.80705	-4.29358	0.000209553	0.00522349	0.547176
ABCC5	ATP binding cassette subfamily C member 5	-1.36432	7.14288	-8.78157	2.50825e-09	2.6137e-06	11.3924
CREM	cAMP responsive element modulator	-1.37251	6.60258	-5.49706	8.54789e-06	0.00061331	3.6177
STAT3	signal transducer and activator of transcription 3	-1.37555	9.24153	-9.07387	1.29831e-09	1.91659e-06	12.0124
IL6	interleukin 6	-1.38831	4.18751	-5.97803	2.41609e-06	0.000251766	4.83338
CTSC	cathepsin C	-1.38883	6.96918	-5.77629	4.09622e-06	0.000364002	4.3255
ELF3	E74 like ETS transcription factor 3	-1.39184	5.78103	-4.72084	6.72848e-05	0.00240147	1.63482
C1orf105	chromosome 1 open reading frame 105	-1.3981	6.64631	-5.06829	2.6667e-05	0.00127153	2.52352
UGCG	UDP-glucose ceramide glucosyltransferase	-1.40167	7.25928	-6.20661	1.33401e-06	0.000164872	5.40458
CYP1B1	cytochrome P450 family 1 subfamily B member 1	-1.40458	6.83332	-4.14765	0.000308272	0.0067569	0.178796
MGST1	microsomal glutathione S-transferase 1	-1.41137	4.54722	-4.72504	6.65357e-05	0.00237633	1.64555
SLC22A4	solute carrier family 22 member 4	-1.41277	3.78848	-5.91919	2.81732e-06	0.000284646	4.68559
SERPINB1	serpin family B member 1	-1.41449	6.27526	-8.95921	1.67874e-09	2.26082e-06	11.7707
MID1IP1	MID1 interacting protein 1	-1.42112	5.64886	-7.73701	2.89377e-08	1.36372e-05	9.07364
ADAMTS1	ADAM metallopeptidase with thrombospondin type 1 motif 1	-1.42773	5.47962	-6.99105	1.80908e-07	4.6222e-05	7.32237
KCNIP2	potassium voltage-gated channel interacting protein 2	-1.44107	7.55783	-5.37793	1.17161e-05	0.000749993	3.31439
TNFSF13B	TNF superfamily member 13b	-1.48053	4.32859	-4.58666	9.61852e-05	0.00308117	1.29223
CYP1B1	cytochrome P450 family 1 subfamily B member 1	-1.48653	7.71795	-4.08095	0.000367558	0.00762134	0.0111803
CYP1B1	cytochrome P450 family 1 subfamily B member 1	-1.5013	7.18142	-3.94548	0.000524723	0.00981788	-0.327504
HLA-DRB4	major histocompatibility complex, class II, DR beta 4	-1.51712	5.2874	-3.98123	0.000477754	0.00915275	-0.238362
TIFA	TRAF interacting protein with forkhead associated domain	-1.5208	5.14582	-5.26887	1.56463e-05	0.000895695	3.03615
F13A1	coagulation factor XIII A chain	-1.5443	7.90997	-4.99607	3.23196e-05	0.00146552	2.33878
FCN3	ficolin 3	-1.54793	7.1112	-5.32366	1.3529e-05	0.000821697	3.176
CCL8	C-C motif chemokine ligand 8	-1.54864	3.9994	-3.55264	0.00145442	0.0198189	-1.29251
LY96	lymphocyte antigen 96	-1.56518	5.56162	-6.37944	8.54171e-07	0.000118833	5.83307
FCER1G	Fc epsilon receptor Ig	-1.57826	6.50353	-9.12828	1.14996e-09	1.88558e-06	12.1264
KCNIP2	potassium voltage-gated channel interacting protein 2	-1.5874	4.70499	-6.03365	2.09004e-06	0.000227437	4.97282
CD209	CD209 molecule	-1.59114	5.1947	-5.592	6.65258e-06	0.000518394	3.8589
CCL18	C-C motif chemokine ligand 18	-1.61067	5.98079	-3.6162	0.00123518	0.0177029	-1.13842
FCGR1BP	Fc gamma receptor Ib, pseudogene	-1.61137	3.98336	-9.66262	3.56541e-10	1.05267e-06	13.2228
PLAU	plasminogen activator, urokinase	-1.61248	4.53946	-6.41132	7.86994e-07	0.000111531	5.91176
TNFAIP6	TNF alpha induced protein 6	-1.62812	4.47347	-5.56593	7.12615e-06	0.000545695	3.79273
CXCL2	C-X-C motif chemokine ligand 2	-1.63526	5.79005	-5.67151	5.39506e-06	0.000441779	4.0605
OSMR	oncostatin M receptor	-1.64425	7.26871	-10.5045	6.0685e-11	5.37507e-07	14.866
BCL3	BCL3 transcription coactivator	-1.64694	6.33566	-8.0058	1.52125e-08	9.55565e-06	9.68556
CCL18	C-C motif chemokine ligand 18	-1.6509	5.43119	-3.44062	0.00193645	0.0240839	-1.56183
BHLHE40	basic helix-loop-helix family member e40	-1.66914	6.99475	-5.11727	2.34085e-05	0.00115508	2.64879
ADRB1	adrenoceptor beta 1	-1.67835	8.10153	-9.28352	8.15194e-10	1.66626e-06	12.4493
NR4A2	nuclear receptor subfamily 4 group A member 2	-1.68423	3.25845	-4.84859	4.78721e-05	0.00188744	1.96147
NAMPT	nicotinamide phosphoribosyltransferase	-1.70273	5.86946	-6.01394	2.20018e-06	0.000234321	4.92343
CORIN	corin, serine peptidase	-1.72509	6.08857	-4.93091	3.84449e-05	0.00164043	2.17206
CCR1	C-C motif chemokine receptor 1	-1.73498	5.34913	-8.32673	7.1476e-09	5.75534e-06	10.4024
CDCA2	cell division cycle associated 2	-1.77396	5.80099	-7.7479	2.81888e-08	1.36188e-05	9.09862
FCER1G	Fc epsilon receptor Ig	-1.80063	5.05298	-8.31162	7.40404e-09	5.83545e-06	10.369
SLCO5A1	solute carrier organic anion transporter family member 5A1	-1.805	4.73742	-9.74656	2.97634e-10	1.01172e-06	13.3912
TOGARAM2	TOG array regulator of axonemal microtubules 2	-1.81395	6.48836	-7.17205	1.15227e-07	3.46323e-05	7.75424
S100A8	S100 calcium binding protein A8	-1.82068	7.21864	-4.26288	0.000227304	0.00551684	0.469517
PTX3	pentraxin 3	-1.82915	4.26396	-3.09243	0.00463518	0.0434142	-2.37721
C11orf96	chromosome 11 open reading frame 96	-1.84534	8.0229	-7.1318	1.27342e-07	3.69662e-05	7.65857
ADAMTS9	ADAM metallopeptidase with thrombospondin type 1 motif 9	-1.8568	6.36368	-6.23077	1.25317e-06	0.000157816	5.46468
RRAD	RRAD, Ras related glycolysis inhibitor and calcium channel regulator	-1.90656	8.79993	-5.85866	3.30066e-06	0.000316625	4.53327
FAM43A	family with sequence similarity 43 member A	-1.92394	7.19056	-5.14745	2.16033e-05	0.0010976	2.72594
TNFRSF11B	TNF receptor superfamily member 11b	-1.95539	3.9407	-4.62974	8.57616e-05	0.00286373	1.40216
LDLR	low density lipoprotein receptor	-1.97772	5.70632	-7.53262	4.74835e-08	1.92631e-05	8.60141
RARRES1	retinoic acid receptor responder 1	-1.98328	4.51253	-4.62924	8.58778e-05	0.00286396	1.40086
AQP4	aquaporin 4	-2.00143	4.27648	-4.97256	3.44075e-05	0.00152491	2.27864
CTSC	cathepsin C	-2.00268	4.52505	-6.55864	5.39734e-07	8.63965e-05	6.27399
RRAD	RRAD, Ras related glycolysis inhibitor and calcium channel regulator	-2.0072	7.74654	-6.07814	1.86161e-06	0.000211682	5.08414
ABRA	actin binding Rho activating protein	-2.02223	8.03792	-6.16786	1.47481e-06	0.000176923	5.30811
ABRA	actin binding Rho activating protein	-2.0599	6.26186	-6.02148	2.15735e-06	0.000231617	4.94233
TNFRSF11B	TNF receptor superfamily member 11b	-2.27073	5.71162	-4.54738	0.000106786	0.00331873	1.19207
CCL11	C-C motif chemokine ligand 11	-2.41427	5.80199	-12.4339	1.44352e-12	3.83572e-08	18.2651
NR4A3	nuclear receptor subfamily 4 group A member 3	-2.43348	5.33454	-5.56181	7.20405e-06	0.000548584	3.78227
HOPX	HOP homeobox	-2.45787	6.74478	-3.6669	0.00108373	0.0161509	-1.01489
SERPINA3	serpin family A member 3	-2.48701	7.27322	-7.80174	2.47649e-08	1.27777e-05	9.22195
SERPINA3	serpin family A member 3	-2.48701	7.27322	-7.80174	2.47649e-08	1.27777e-05	9.22195
NR4A3	nuclear receptor subfamily 4 group A member 3	-2.51349	6.76787	-5.47937	8.95709e-06	0.000631777	3.57272
SLCO5A1	solute carrier organic anion transporter family member 5A1	-2.64658	5.98331	-11.4868	8.57637e-12	1.13946e-07	16.658
CD14	CD14 molecule	-2.67333	6.99954	-11.8189	4.5398e-12	8.04211e-08	17.2346
ETNPPL	ethanolamine-phosphate phospho-lyase	-3.11135	6.01676	-7.95361	1.72231e-08	1.00583e-05	9.56755
SOCS3	suppressor of cytokine signaling 3	-3.21485	4.27282	-7.90965	1.91262e-08	1.08132e-05	9.46786
C4orf54	chromosome 4 open reading frame 54	-3.21749	4.84724	-4.64403	8.25596e-05	0.00278045	1.43863
RARRES1	retinoic acid receptor responder 1	-3.4882	5.30527	-6.03339	2.09149e-06	0.000227437	4.97216
PLA2G2A	phospholipase A2 group IIA	-3.86177	7.63721	-7.30049	8.38689e-08	2.78216e-05	8.05804
RARRES1	retinoic acid receptor responder 1	-4.16677	5.39819	-6.9693	1.91034e-07	4.74607e-05	7.27019
CCL2	C-C motif chemokine ligand 2	-4.37838	7.12535	-12.9985	5.22194e-13	2.77515e-08	19.1703
